# Supplementary material for: Identification of Ovarian High-Grade Serous Carcinoma with Mitochondrial Gene Variation
Source: Int J Mol Sci. 2025 Feb 5;26(3):1347. doi: 10.3390/ijms26031347 (PMC11818617; doi:10.3390/ijms26031347)
Supplement: Supplementary file 1 [file ijms-26-01347-s001.zip]

Archive with 4 entries (4 files):
- Supplementary Table S1 - All variation mtDNA.xlsx
- Supplementary Table S4 - WES QC.xlsx
- Supplementary Table S3 - Correlation SNV-EXP results.xlsx
- Supplementary Table S2 - Differential gene expression cases-controls.xlsx
