# Supplementary material for: Identification of Ovarian High-Grade Serous Carcinoma with Mitochondrial Gene Variation
Source: Int J Mol Sci. 2025 Feb 5;26(3):1347. doi: 10.3390/ijms26031347 (PMC11818617; doi:10.3390/ijms26031347)
Supplement: Supplementary file 1 [file ijms-26-01347-s001.zip › Supplementary Table S4 - WES QC.xlsx]

## Sheet: Sheet1
							Depth of coverage (mtDNA)
Filename	Encoding	Total Sequences	Total Bases	Sequences flagged as poor quality	Sequence length	%GC	lower quartile	Average
Tube1_R1.fastq	Sanger / Illumina 1.9	440304940	66.4 Gbp	0	151	40	296	313.25
Tube1_R2.fastq	Sanger / Illumina 1.9	440304940	66.4 Gbp	0	151	40
Tube2_R1.fastq	Sanger / Illumina 1.9	320428187	48.3 Gbp	0	151	39	298	315.31
Tube2_R2.fastq	Sanger / Illumina 1.9	320428187	48.3 Gbp	0	151	39
Tube4_R1.fastq	Sanger / Illumina 1.9	347324805	52.4 Gbp	0	151	40	296	306.22
Tube4_R2.fastq	Sanger / Illumina 1.9	347324805	52.4 Gbp	0	151	40
Tube5_R1.fastq	Sanger / Illumina 1.9	558565824	84.3 Gbp	0	151	40	296	317.5
Tube5_R2.fastq	Sanger / Illumina 1.9	558565824	84.3 Gbp	0	151	40
Tube6_R1.fastq	Sanger / Illumina 1.9	503446601	76 Gbp	0	151	40	296	312.22
Tube6_R2.fastq	Sanger / Illumina 1.9	503446601	76 Gbp	0	151	40
Tube7_R1.fastq	Sanger / Illumina 1.9	459179791	69.3 Gbp	0	151	40	295	306.28
Tube7_R2.fastq	Sanger / Illumina 1.9	459179791	69.3 Gbp	0	151	40
Tube8_R1.fastq	Sanger / Illumina 1.9	377038240	56.9 Gbp	0	151	40	296	314.58
Tube8_R2.fastq	Sanger / Illumina 1.9	377038240	56.9 Gbp	0	151	40
Tube9_R1.fastq	Sanger / Illumina 1.9	372081030	56.1 Gbp	0	151	40	299	333.96
Tube9_R2.fastq	Sanger / Illumina 1.9	372081030	56.1 Gbp	0	151	40
Tube12_R1.fastq	Sanger / Illumina 1.9	381389647	57.5 Gbp	0	151	40	296	318.61
Tube12_R2.fastq	Sanger / Illumina 1.9	381389647	57.5 Gbp	0	151	40
Tube13_R1.fastq	Sanger / Illumina 1.9	397763804	60 Gbp	0	151	40	298	317.45
Tube13_R2.fastq	Sanger / Illumina 1.9	397763804	60 Gbp	0	151	40
Tube15_R1.fastq	Sanger / Illumina 1.9	477276205	72 Gbp	0	151	40	296	327.45
Tube15_R2.fastq	Sanger / Illumina 1.9	477276205	72 Gbp	0	151	40
Tube16_R1.fastq	Sanger / Illumina 1.9	412956368	62.3 Gbp	0	151	40	297	311.76
Tube16_R2.fastq	Sanger / Illumina 1.9	412956368	62.3 Gbp	0	151	40
Tube17_R1.fastq	Sanger / Illumina 1.9	355799085	53.7 Gbp	0	151	40	299	328.89
Tube17_R2.fastq	Sanger / Illumina 1.9	355799085	53.7 Gbp	0	151	40
Tube18_R1.fastq	Sanger / Illumina 1.9	585306553	88.3 Gbp	0	151	40	298	332.61
Tube18_R2.fastq	Sanger / Illumina 1.9	585306553	88.3 Gbp	0	151	40
1-WES_R1.fastq	Sanger / Illumina 1.9	32777345	4.9 Gbp	0	150	50	63	77.26
1-WES_R2.fastq	Sanger / Illumina 1.9	32777345	4.9 Gbp	0	150	50
5-WES_R1.fastq	Sanger / Illumina 1.9	40370336	6 Gbp	0	150	50	66	80.59
5-WES_R2.fastq	Sanger / Illumina 1.9	40370336	6 Gbp	0	150	50
8-WES_R1.fastq	Sanger / Illumina 1.9	45375700	6.8 Gbp	0	150	50	51	66.65
8-WES_R2.fastq	Sanger / Illumina 1.9	45375700	6.8 Gbp	0	150	50
9-WES_R1.fastq	Sanger / Illumina 1.9	46086040	6.9 Gbp	0	150	50	39	52.06
9-WES_R2.fastq	Sanger / Illumina 1.9	46086040	6.9 Gbp	0	150	50
11-WES_R1.fastq	Sanger / Illumina 1.9	40255191	6 Gbp	0	150	50	28	39.57
11-WES_R2.fastq	Sanger / Illumina 1.9	40255191	6 Gbp	0	150	50
22-WES_R1.fastq	Sanger / Illumina 1.9	51780608	7.7 Gbp	0	150	50	91	108.17
22-WES_R2.fastq	Sanger / Illumina 1.9	51780608	7.7 Gbp	0	150	50
40-WES_R1.fastq	Sanger / Illumina 1.9	42286921	6.3 Gbp	0	150	50	63	77.44
40-WES_R2.fastq	Sanger / Illumina 1.9	42286921	6.3 Gbp	0	150	50
45-WES_R1.fastq	Sanger / Illumina 1.9	33962365	5 Gbp	0	150	50	62	77.45
45-WES_R2.fastq	Sanger / Illumina 1.9	33962365	5 Gbp	0	150	50
51-WES_R1.fastq	Sanger / Illumina 1.9	47348550	7.1 Gbp	0	150	50	42	55.7
51-WES_R2.fastq	Sanger / Illumina 1.9	47348550	7.1 Gbp	0	150	50
53-WES_R1.fastq	Sanger / Illumina 1.9	33344505	5 Gbp	0	150	51	52	66.05
53-WES_R2.fastq	Sanger / Illumina 1.9	33344505	5 Gbp	0	150	51
56-WES_R1.fastq	Sanger / Illumina 1.9	38621849	5.7 Gbp	0	150	51	109	126.27
56-WES_R2.fastq	Sanger / Illumina 1.9	38621849	5.7 Gbp	0	150	51
78-WES_R1.fastq	Sanger / Illumina 1.9	30883637	4.6 Gbp	0	150	51	23	33.28
78-WES_R2.fastq	Sanger / Illumina 1.9	30883637	4.6 Gbp	0	150	51
79-WES_R1.fastq	Sanger / Illumina 1.9	53812706	8 Gbp	0	150	51	28	39.89
79-WES_R2.fastq	Sanger / Illumina 1.9	53812706	8 Gbp	0	150	51
97-WES_R1.fastq	Sanger / Illumina 1.9	52684492	7.9 Gbp	0	150	50	13	21.99
97-WES_R2.fastq	Sanger / Illumina 1.9	52684492	7.9 Gbp	0	150	50
98-WES_R1.fastq	Sanger / Illumina 1.9	50433763	7.5 Gbp	0	150	50	32	46.74
98-WES_R2.fastq	Sanger / Illumina 1.9	50433763	7.5 Gbp	0	150	50
100-WES_R1.fastq.gz	Sanger / Illumina 1.9	45888576	6.8 Gbp	0	150	50	26	39.49
100-WES_R2.fastq.gz	Sanger / Illumina 1.9	45888576	6.8 Gbp	0	150	50
106-WES_R1.fastq	Sanger / Illumina 1.9	51508833	7.7 Gbp	0	150	49	27	41.22
106-WES_R2.fastq	Sanger / Illumina 1.9	51508833	7.7 Gbp	0	150	49
107-WES_R1.fastq	Sanger / Illumina 1.9	49168575	7.3 Gbp	0	150	50	28	41.11
107-WES_R2.fastq	Sanger / Illumina 1.9	49168575	7.3 Gbp	0	150	50
113-WES_R1.fastq	Sanger / Illumina 1.9	36833562	5.5 Gbp	0	150	50	29	42.15
113-WES_R2.fastq	Sanger / Illumina 1.9	36833562	5.5 Gbp	0	150	50
114-WES_R1.fastq	Sanger / Illumina 1.9	33272807	4.9 Gbp	0	150	50	20	31.91
114-WES_R2.fastq	Sanger / Illumina 1.9	33272807	4.9 Gbp	0	150	50
