# Supplementary material for: Identification of Ovarian High-Grade Serous Carcinoma with Mitochondrial Gene Variation
Source: Int J Mol Sci. 2025 Feb 5;26(3):1347. doi: 10.3390/ijms26031347 (PMC11818617; doi:10.3390/ijms26031347)
Supplement: Supplementary file 1 [file ijms-26-01347-s001.zip › Supplementary Table S3 - Correlation SNV-EXP results.xlsx]

## Sheet: Sheet1
ENSEMBL	SYMBOL	r	fdr-adjusted	Correlation
ENSG00000266110	MIR4423	-0.801784	<0.001	MT-CYB SNV
ENSG00000248884	AC010280.2	-0.792875	<0.001	MT-CYB SNV
ENSG00000248359	AC010280.1	-0.801784	<0.001	MT-CYB SNV
ENSG00000249588	AC010280.3	-0.801784	<0.001	MT-CYB SNV
ENSG00000260711	AL121839.2	-0.792875	<0.001	MT-CYB SNV
ENSG00000128918	ALDH1A2	-0.801784	<0.001	MT-CYB SNV
ENSG00000274719	AC012653.2	-0.792875	<0.001	MT-CYB SNV
ENSG00000140450	ARRDC4	-0.801784	<0.001	MT-CYB SNV
ENSG00000189221	MAOA	-0.801784	<0.001	MT-CYB SNV
ENSG00000204116	CHIC1	-0.792875	<0.001	MT-CYB SNV
ENSG00000187801	ZFP69B	0.783966	<0.001	MT-CYB SNV
ENSG00000117262	GPR89A	0.783966	<0.001	MT-CYB SNV
ENSG00000226963	AC078883.2	-0.775058	<0.001	MT-CYB SNV
ENSG00000186329	TMEM212	-0.783966	<0.001	MT-CYB SNV
ENSG00000164530	PI16	-0.775058	<0.001	MT-CYB SNV
ENSG00000235399	AL135902.2	-0.783966	<0.001	MT-CYB SNV
ENSG00000284471	CR769775.2	-0.783966	<0.001	MT-CYB SNV
ENSG00000107554	DNMBP	-0.783966	<0.001	MT-CYB SNV
ENSG00000257057	C11orf97	-0.783966	<0.001	MT-CYB SNV
ENSG00000151715	TMEM45B	-0.775058	<0.001	MT-CYB SNV
ENSG00000252854	RN7SKP5	-0.775058	<0.001	MT-CYB SNV
ENSG00000201155	RNU1-24P	-0.775058	<0.001	MT-CYB SNV
ENSG00000142609	CFAP74	-0.75724	<0.001	MT-CYB SNV
ENSG00000173557	FAM166C	-0.75724	<0.001	MT-CYB SNV
ENSG00000068615	REEP1	-0.766149	<0.001	MT-CYB SNV
ENSG00000201550	RNU6-726P	-0.748332	<0.001	MT-CYB SNV
ENSG00000121871	SLITRK3	-0.766149	<0.001	MT-CYB SNV
ENSG00000127241	MASP1	-0.748332	<0.001	MT-CYB SNV
ENSG00000232327	AC105917.1	-0.748332	<0.001	MT-CYB SNV
ENSG00000145414	NAF1	-0.748332	<0.001	MT-CYB SNV
ENSG00000113448	PDE4D	-0.766149	<0.001	MT-CYB SNV
ENSG00000227206	AL645937.2	-0.748332	<0.001	MT-CYB SNV
ENSG00000230062	ANKRD66	-0.748332	<0.001	MT-CYB SNV
ENSG00000135577	NMBR	-0.748332	<0.001	MT-CYB SNV
ENSG00000285553	AL137182.1	-0.766149	<0.001	MT-CYB SNV
ENSG00000290007		-0.75724	<0.001	MT-CYB SNV
ENSG00000288985		-0.75724	<0.001	MT-CYB SNV
ENSG00000253114	AC090151.1	-0.75724	<0.001	MT-CYB SNV
ENSG00000171843	MLLT3	-0.748332	<0.001	MT-CYB SNV
ENSG00000106714	CNTNAP3	-0.748332	<0.001	MT-CYB SNV
ENSG00000225937	PCA3	-0.766149	<0.001	MT-CYB SNV
ENSG00000283526	PRRT1B	-0.766149	<0.001	MT-CYB SNV
ENSG00000171798	KNDC1	-0.748332	<0.001	MT-CYB SNV
ENSG00000166959	MS4A8	-0.766149	<0.001	MT-CYB SNV
ENSG00000214290	COLCA2	-0.766149	<0.001	MT-CYB SNV
ENSG00000279702	AL356266.1	-0.766149	<0.001	MT-CYB SNV
ENSG00000130433	CACNG6	-0.75724	<0.001	MT-CYB SNV
ENSG00000158445	KCNB1	-0.766149	<0.001	MT-CYB SNV
ENSG00000124237	C20orf85	-0.748332	<0.001	MT-CYB SNV
ENSG00000283259	AC242022.1	-0.739423	<0.001	MT-CYB SNV
ENSG00000143595	AQP10	-0.739423	<0.001	MT-CYB SNV
ENSG00000144619	CNTN4	-0.739423	<0.001	MT-CYB SNV
ENSG00000196782	MAML3	-0.739423	<0.001	MT-CYB SNV
ENSG00000234816	HIST1H2APS5	0.739423	<0.001	MT-CYB SNV
ENSG00000237669	AL671277.2	-0.739423	<0.001	MT-CYB SNV
ENSG00000236164	AL161618.1	-0.739423	<0.001	MT-CYB SNV
ENSG00000287877	AL133538.1	-0.739423	<0.001	MT-CYB SNV
ENSG00000120915	EPHX2	-0.739423	<0.001	MT-CYB SNV
ENSG00000225893	AL136231.1	-0.739423	<0.001	MT-CYB SNV
ENSG00000154529	CNTNAP3B	-0.739423	<0.001	MT-CYB SNV
ENSG00000185920	PTCH1	-0.739423	<0.001	MT-CYB SNV
ENSG00000286028	AP002008.4	-0.739423	<0.001	MT-CYB SNV
ENSG00000245466	AL357153.1	-0.739423	<0.001	MT-CYB SNV
ENSG00000259285	AC025431.1	-0.739423	<0.001	MT-CYB SNV
ENSG00000133392	MYH11	-0.739423	<0.001	MT-CYB SNV
ENSG00000259833	AC138625.2	-0.739423	<0.001	MT-CYB SNV
ENSG00000196090	PTPRT	-0.739423	<0.001	MT-CYB SNV
ENSG00000142687	KIAA0319L	-0.730514	<0.001	MT-CYB SNV
ENSG00000237478	AL390023.1	-0.730514	<0.001	MT-CYB SNV
ENSG00000240038	AMY2B	-0.730514	<0.001	MT-CYB SNV
ENSG00000116299	KIAA1324	-0.721605	<0.001	MT-CYB SNV
ENSG00000134200	TSHB	-0.730514	<0.001	MT-CYB SNV
ENSG00000143365	RORC	-0.721605	<0.001	MT-CYB SNV
ENSG00000117139	KDM5B	0.730514	<0.001	MT-CYB SNV
ENSG00000228247	UBBP2	-0.730514	<0.001	MT-CYB SNV
ENSG00000240253	FAR2P3	-0.730514	<0.001	MT-CYB SNV
ENSG00000286272	AC093843.2	0.730514	<0.001	MT-CYB SNV
ENSG00000242152	AC108729.1	-0.721605	<0.001	MT-CYB SNV
ENSG00000154556	SORBS2	-0.730514	<0.001	MT-CYB SNV
ENSG00000280017	AC112200.2	-0.730514	<0.001	MT-CYB SNV
ENSG00000164197	RNF180	-0.730514	<0.001	MT-CYB SNV
ENSG00000247699	AC008609.1	-0.721605	<0.001	MT-CYB SNV
ENSG00000173467	AGR3	-0.730514	<0.001	MT-CYB SNV
ENSG00000155093	PTPRN2	-0.721605	<0.001	MT-CYB SNV
ENSG00000276386	CNTNAP3P2	-0.730514	<0.001	MT-CYB SNV
ENSG00000151150	ANK3	-0.730514	<0.001	MT-CYB SNV
ENSG00000235858	AL359195.1	-0.730514	<0.001	MT-CYB SNV
ENSG00000187726	DNAJB13	-0.721605	<0.001	MT-CYB SNV
ENSG00000255045	AP000866.5	-0.730514	<0.001	MT-CYB SNV
ENSG00000255660	RERG-AS1	-0.730514	<0.001	MT-CYB SNV
ENSG00000180440	SERTM1	-0.730514	<0.001	MT-CYB SNV
ENSG00000165553	NGB	-0.721605	<0.001	MT-CYB SNV
ENSG00000265929	MIR5195	-0.721605	<0.001	MT-CYB SNV
ENSG00000137878	GCOM1	-0.721605	<0.001	MT-CYB SNV
ENSG00000184471	C1QTNF8	-0.730514	<0.001	MT-CYB SNV
ENSG00000204991	SPIRE2	-0.721605	<0.001	MT-CYB SNV
ENSG00000285930	AC015813.8	-0.730514	<0.001	MT-CYB SNV
ENSG00000273348	AC027449.1	-0.721605	<0.001	MT-CYB SNV
ENSG00000105662	CRTC1	-0.721605	<0.001	MT-CYB SNV
ENSG00000072133	RPS6KA6	-0.721605	<0.001	MT-CYB SNV
ENSG00000022267	FHL1	-0.730514	<0.001	MT-CYB SNV
ENSG00000261664	TTC39A-AS1	-0.712697	<0.001	MT-CYB SNV
ENSG00000137941	TTLL7	-0.712697	<0.001	MT-CYB SNV
ENSG00000188295	ZNF669	0.712697	<0.001	MT-CYB SNV
ENSG00000173811	CCDC13-AS1	-0.712697	<0.001	MT-CYB SNV
ENSG00000114204	SERPINI2	-0.712697	<0.001	MT-CYB SNV
ENSG00000218643	RPL5P20	-0.712697	<0.001	MT-CYB SNV
ENSG00000220110	AL080315.1	-0.712697	<0.001	MT-CYB SNV
ENSG00000104219	ZDHHC2	-0.712697	<0.001	MT-CYB SNV
ENSG00000147526	TACC1	-0.712697	<0.001	MT-CYB SNV
ENSG00000147573	TRIM55	-0.712697	<0.001	MT-CYB SNV
ENSG00000274326	AL359314.1	-0.712697	<0.001	MT-CYB SNV
ENSG00000106853	PTGR1	-0.712697	<0.001	MT-CYB SNV
ENSG00000237336	AL445489.1	-0.712697	<0.001	MT-CYB SNV
ENSG00000120055	C10orf95	-0.712697	<0.001	MT-CYB SNV
ENSG00000121671	CRY2	-0.712697	<0.001	MT-CYB SNV
ENSG00000286463	AP002755.1	-0.712697	<0.001	MT-CYB SNV
ENSG00000139180	NDUFA9	0.712697	<0.001	MT-CYB SNV
ENSG00000122042	UBL3	-0.712697	<0.001	MT-CYB SNV
ENSG00000165379	LRFN5	-0.712697	<0.001	MT-CYB SNV
ENSG00000237324	AC093158.1	-0.703788	<0.001	MT-CYB SNV
ENSG00000226868	AC096637.1	-0.703788	<0.001	MT-CYB SNV
ENSG00000114790	ARHGEF26	-0.703788	<0.001	MT-CYB SNV
ENSG00000289480		-0.703788	<0.001	MT-CYB SNV
ENSG00000246016	LINC01513	-0.703788	<0.001	MT-CYB SNV
ENSG00000132911	NMUR2	0.703788	<0.001	MT-CYB SNV
ENSG00000218186	KRT8P43	-0.703788	<0.001	MT-CYB SNV
ENSG00000220581	VN1R12P	-0.703788	<0.001	MT-CYB SNV
ENSG00000078549	ADCYAP1R1	-0.703788	<0.001	MT-CYB SNV
ENSG00000106078	COBL	-0.703788	<0.001	MT-CYB SNV
ENSG00000273402	AC004908.3	-0.703788	<0.001	MT-CYB SNV
ENSG00000106688	SLC1A1	-0.703788	<0.001	MT-CYB SNV
ENSG00000225345	SNX18P3	-0.703788	<0.001	MT-CYB SNV
ENSG00000162105	SHANK2	-0.703788	<0.001	MT-CYB SNV
ENSG00000185432	METTL7A	-0.703788	<0.001	MT-CYB SNV
ENSG00000139351	SYCP3	-0.703788	<0.001	MT-CYB SNV
ENSG00000152207	CYSLTR2	-0.703788	<0.001	MT-CYB SNV
ENSG00000230183	CNOT6LP1	-0.703788	<0.001	MT-CYB SNV
ENSG00000103449	SALL1	-0.703788	<0.001	MT-CYB SNV
ENSG00000168675	LDLRAD4	-0.703788	<0.001	MT-CYB SNV
ENSG00000172232	AZU1	-0.703788	<0.001	MT-CYB SNV
ENSG00000180509	KCNE1	-0.703788	<0.001	MT-CYB SNV
ENSG00000223772	GEMIN8P3	-0.703788	<0.001	MT-CYB SNV
ENSG00000163879	DNALI1	-0.694879	<0.001	MT-CYB SNV
ENSG00000234264	DEPDC1-AS1	0.694879	<0.001	MT-CYB SNV
ENSG00000259030	FPGT-TNNI3K	-0.694879	<0.001	MT-CYB SNV
ENSG00000136631	VPS45	0.694879	<0.001	MT-CYB SNV
ENSG00000003509	NDUFAF7	0.694879	<0.001	MT-CYB SNV
ENSG00000163888	CAMK2N2	0.694879	<0.001	MT-CYB SNV
ENSG00000091831	ESR1	-0.694879	<0.001	MT-CYB SNV
ENSG00000221829	FANCG	0.694879	<0.001	MT-CYB SNV
ENSG00000226016	RPL36AP55	-0.694879	<0.001	MT-CYB SNV
ENSG00000285786	AC074325.1	-0.694879	<0.001	MT-CYB SNV
ENSG00000158077	NLRP14	-0.694879	<0.001	MT-CYB SNV
ENSG00000248905	FMN1	-0.694879	<0.001	MT-CYB SNV
ENSG00000103479	RBL2	-0.694879	<0.001	MT-CYB SNV
ENSG00000198373	WWP2	-0.694879	<0.001	MT-CYB SNV
ENSG00000226137	BAIAP2-DT	-0.694879	<0.001	MT-CYB SNV
ENSG00000278492	AC006213.5	-0.694879	<0.001	MT-CYB SNV
ENSG00000231300	EZH2P1	0.694879	<0.001	MT-CYB SNV
ENSG00000184385	UMODL1-AS1	-0.694879	<0.001	MT-CYB SNV
ENSG00000165164	CFAP47	-0.694879	<0.001	MT-CYB SNV
ENSG00000124429	POF1B	-0.694879	<0.001	MT-CYB SNV
ENSG00000077264	PAK3	-0.694879	<0.001	MT-CYB SNV
ENSG00000156920	ADGRG4	-0.694879	<0.001	MT-CYB SNV
ENSG00000067840	PDZD4	-0.694879	<0.001	MT-CYB SNV
ENSG00000225623	AGBL4-IT1	-0.685971	<0.001	MT-CYB SNV
ENSG00000277655	AC245407.1	-0.685971	<0.001	MT-CYB SNV
ENSG00000162753	SLC9C2	-0.685971	<0.001	MT-CYB SNV
ENSG00000123600	METTL8	0.685971	<0.001	MT-CYB SNV
ENSG00000144366	GULP1	-0.685971	<0.001	MT-CYB SNV
ENSG00000144649	GASK1A	-0.685971	<0.001	MT-CYB SNV
ENSG00000239508	PLCH1-AS1	-0.685971	<0.001	MT-CYB SNV
ENSG00000250033	SLC7A11-AS1	-0.685971	<0.001	MT-CYB SNV
ENSG00000247402	AC099487.1	0.685971	<0.001	MT-CYB SNV
ENSG00000023892	DEF6	0.685971	<0.001	MT-CYB SNV
ENSG00000106012	IQCE	-0.685971	<0.001	MT-CYB SNV
ENSG00000154678	PDE1C	-0.685971	<0.001	MT-CYB SNV
ENSG00000235436	DPY19L2P4	-0.685971	<0.001	MT-CYB SNV
ENSG00000253560	AC013643.1	-0.685971	<0.001	MT-CYB SNV
ENSG00000120526	NUDCD1	0.685971	<0.001	MT-CYB SNV
ENSG00000226669	AL354977.1	-0.685971	<0.001	MT-CYB SNV
ENSG00000235106	BRD3OS	-0.685971	<0.001	MT-CYB SNV
ENSG00000198569	SLC34A3	-0.685971	<0.001	MT-CYB SNV
ENSG00000150175	FRMPD2B	-0.685971	<0.001	MT-CYB SNV
ENSG00000189057	FAM111B	0.685971	<0.001	MT-CYB SNV
ENSG00000271642	MARK3P1	-0.685971	<0.001	MT-CYB SNV
ENSG00000136141	LRCH1	-0.685971	<0.001	MT-CYB SNV
ENSG00000277367	AL929601.4	0.685971	<0.001	MT-CYB SNV
ENSG00000183476	SH2D7	0.685971	<0.001	MT-CYB SNV
ENSG00000258954	AC107958.3	-0.685971	<0.001	MT-CYB SNV
ENSG00000263684	AC005209.1	-0.685971	<0.001	MT-CYB SNV
ENSG00000006740	ARHGAP44	-0.685971	<0.001	MT-CYB SNV
ENSG00000088320	REM1	-0.685971	<0.001	MT-CYB SNV
ENSG00000230319	AL022476.1	-0.685971	<0.001	MT-CYB SNV
ENSG00000234497	ERICH3-AS1	-0.677062	<0.001	MT-CYB SNV
ENSG00000231364	LINC01712	-0.677062	<0.001	MT-CYB SNV
ENSG00000153107	ANAPC1	0.677062	<0.001	MT-CYB SNV
ENSG00000132326	PER2	-0.677062	<0.001	MT-CYB SNV
ENSG00000114316	USP4	0.677062	<0.001	MT-CYB SNV
ENSG00000164076	CAMKV	0.677062	<0.001	MT-CYB SNV
ENSG00000206918	RNU6-1181P	-0.677062	<0.001	MT-CYB SNV
ENSG00000169087	HSPBAP1	0.677062	<0.001	MT-CYB SNV
ENSG00000114744	COMMD2	0.677062	<0.001	MT-CYB SNV
ENSG00000251350	LINC02475	0.677062	<0.001	MT-CYB SNV
ENSG00000201523	RNA5SP205	-0.677062	<0.001	MT-CYB SNV
ENSG00000112305	SMAP1	0.677062	<0.001	MT-CYB SNV
ENSG00000239696	AC092104.1	-0.677062	<0.001	MT-CYB SNV
ENSG00000227835	CARM1P1	-0.677062	<0.001	MT-CYB SNV
ENSG00000236114	AL450326.2	-0.677062	<0.001	MT-CYB SNV
ENSG00000198168	SVIP	-0.677062	<0.001	MT-CYB SNV
ENSG00000006534	ALDH3B1	-0.677062	<0.001	MT-CYB SNV
ENSG00000139269	INHBE	0.677062	<0.001	MT-CYB SNV
ENSG00000177990	DPY19L2	-0.677062	<0.001	MT-CYB SNV
ENSG00000272281	TPTE2P2	-0.677062	<0.001	MT-CYB SNV
ENSG00000228824	MIR4500HG	-0.677062	<0.001	MT-CYB SNV
ENSG00000272143	FGF14-AS2	-0.677062	<0.001	MT-CYB SNV
ENSG00000246548	LINC02288	-0.677062	<0.001	MT-CYB SNV
ENSG00000170099	SERPINA6	-0.677062	<0.001	MT-CYB SNV
ENSG00000103249	CLCN7	0.677062	<0.001	MT-CYB SNV
ENSG00000064270	ATP2C2	-0.677062	<0.001	MT-CYB SNV
ENSG00000267259	ERVE-1	-0.677062	<0.001	MT-CYB SNV
ENSG00000270885	RASL10B	-0.677062	<0.001	MT-CYB SNV
ENSG00000235300	THRA1/BTR	-0.677062	<0.001	MT-CYB SNV
ENSG00000154217	PITPNC1	-0.677062	<0.001	MT-CYB SNV
ENSG00000262877	AC110285.2	-0.677062	<0.001	MT-CYB SNV
ENSG00000278107	AC027575.2	-0.677062	<0.001	MT-CYB SNV
ENSG00000268087	AC008764.2	-0.677062	<0.001	MT-CYB SNV
ENSG00000100354	TNRC6B	-0.677062	<0.001	MT-CYB SNV
ENSG00000147027	TMEM47	-0.677062	<0.001	MT-CYB SNV
ENSG00000198455	ZXDB	-0.677062	<0.001	MT-CYB SNV
ENSG00000215887	ZNF859P	-0.668153	<0.001	MT-CYB SNV
ENSG00000226754	AL606760.1	-0.668153	<0.001	MT-CYB SNV
ENSG00000137962	ARHGAP29	0.659244	<0.001	MT-CYB SNV
ENSG00000152078	TLCD4	-0.668153	<0.001	MT-CYB SNV
ENSG00000163046	ANKRD30BL	-0.668153	<0.001	MT-CYB SNV
ENSG00000286167	AC105402.4	0.659244	<0.001	MT-CYB SNV
ENSG00000188760	TMEM198	0.659244	<0.001	MT-CYB SNV
ENSG00000286363	AC087427.1	-0.659244	<0.001	MT-CYB SNV
ENSG00000240751	AC026348.1	-0.668153	<0.001	MT-CYB SNV
ENSG00000243849	CFAP44-AS1	-0.659244	<0.001	MT-CYB SNV
ENSG00000175110	MRPS22	0.668153	<0.001	MT-CYB SNV
ENSG00000242104	LINC02618	-0.659244	<0.001	MT-CYB SNV
ENSG00000223941	LINC01014	-0.659244	<0.001	MT-CYB SNV
ENSG00000138771	SHROOM3	-0.659244	<0.001	MT-CYB SNV
ENSG00000249072	AC114801.3	-0.668153	<0.001	MT-CYB SNV
ENSG00000273156	AC124016.2	-0.659244	<0.001	MT-CYB SNV
ENSG00000109339	MAPK10	-0.659244	<0.001	MT-CYB SNV
ENSG00000187758	ADH1A	-0.668153	<0.001	MT-CYB SNV
ENSG00000168769	TET2	-0.659244	<0.001	MT-CYB SNV
ENSG00000251388	AC079380.1	-0.659244	<0.001	MT-CYB SNV
ENSG00000152931	PART1	-0.659244	<0.001	MT-CYB SNV
ENSG00000250669	AC112206.4	0.668153	<0.001	MT-CYB SNV
ENSG00000250066	AC093248.1	-0.659244	<0.001	MT-CYB SNV
ENSG00000280187	AC022107.1	-0.668153	<0.001	MT-CYB SNV
ENSG00000145687	SSBP2	-0.668153	<0.001	MT-CYB SNV
ENSG00000231662	AL357052.1	-0.668153	<0.001	MT-CYB SNV
ENSG00000204531	POU5F1	-0.668153	<0.001	MT-CYB SNV
ENSG00000146278	PNRC1	-0.668153	<0.001	MT-CYB SNV
ENSG00000198523	PLN	-0.659244	<0.001	MT-CYB SNV
ENSG00000287860	AC079804.3	-0.659244	<0.001	MT-CYB SNV
ENSG00000122548	KIAA0087	-0.659244	<0.001	MT-CYB SNV
ENSG00000155428	TRIM74	-0.659244	<0.001	MT-CYB SNV
ENSG00000075142	SRI	-0.659244	<0.001	MT-CYB SNV
ENSG00000196652	ZKSCAN5	0.668153	<0.001	MT-CYB SNV
ENSG00000169871	TRIM56	-0.659244	<0.001	MT-CYB SNV
ENSG00000146858	ZC3HAV1L	0.659244	<0.001	MT-CYB SNV
ENSG00000251468	AC135352.1	-0.668153	<0.001	MT-CYB SNV
ENSG00000254109	RBPMS-AS1	-0.668153	<0.001	MT-CYB SNV
ENSG00000251752	RNU4-29P	-0.668153	<0.001	MT-CYB SNV
ENSG00000106948	AKNA	-0.659244	<0.001	MT-CYB SNV
ENSG00000236901	MIR600HG	-0.668153	<0.001	MT-CYB SNV
ENSG00000225361	PPP1R26-AS1	-0.668153	<0.001	MT-CYB SNV
ENSG00000148384	INPP5E	-0.659244	<0.001	MT-CYB SNV
ENSG00000236467	KCNMA1-AS1	-0.668153	<0.001	MT-CYB SNV
ENSG00000165816	VWA2	-0.659244	<0.001	MT-CYB SNV
ENSG00000287312	AC127526.4	-0.668153	<0.001	MT-CYB SNV
ENSG00000255308	CSRP3-AS1	-0.659244	<0.001	MT-CYB SNV
ENSG00000279459	AP001271.2	-0.668153	<0.001	MT-CYB SNV
ENSG00000255847	AP003717.1	-0.668153	<0.001	MT-CYB SNV
ENSG00000254895	MTCO3P15	-0.668153	<0.001	MT-CYB SNV
ENSG00000152402	GUCY1A2	-0.659244	<0.001	MT-CYB SNV
ENSG00000258449	AC023510.1	-0.668153	<0.001	MT-CYB SNV
ENSG00000073910	FRY	-0.668153	<0.001	MT-CYB SNV
ENSG00000259059	PEBP1P1	-0.668153	<0.001	MT-CYB SNV
ENSG00000257556	LINC02298	-0.659244	<0.001	MT-CYB SNV
ENSG00000172575	RASGRP1	-0.659244	<0.001	MT-CYB SNV
ENSG00000069943	PIGB	-0.668153	<0.001	MT-CYB SNV
ENSG00000225362	CT62	-0.659244	<0.001	MT-CYB SNV
ENSG00000259840	Z97653.1	-0.668153	<0.001	MT-CYB SNV
ENSG00000185716	MOSMO	-0.668153	<0.001	MT-CYB SNV
ENSG00000260611	AC106785.2	0.668153	<0.001	MT-CYB SNV
ENSG00000062038	CDH3	0.668153	<0.001	MT-CYB SNV
ENSG00000270806	C17orf50	-0.668153	<0.001	MT-CYB SNV
ENSG00000005379	TSPOAP1	-0.668153	<0.001	MT-CYB SNV
ENSG00000154265	ABCA5	-0.668153	<0.001	MT-CYB SNV
ENSG00000133313	CNDP2	-0.668153	<0.001	MT-CYB SNV
ENSG00000287879	AC114341.2	0.659244	<0.001	MT-CYB SNV
ENSG00000130176	CNN1	-0.668153	<0.001	MT-CYB SNV
ENSG00000267275	AC020911.2	-0.668153	<0.001	MT-CYB SNV
ENSG00000174586	ZNF497	-0.668153	<0.001	MT-CYB SNV
ENSG00000100201	DDX17	-0.668153	<0.001	MT-CYB SNV
ENSG00000006756	ARSD	-0.659244	<0.001	MT-CYB SNV
ENSG00000234062	AL390879.1	-0.659244	<0.001	MT-CYB SNV
ENSG00000182749	PAQR7	-0.650336	<0.001	MT-CYB SNV
ENSG00000162456	KNCN	-0.650336	<0.001	MT-CYB SNV
ENSG00000279324	AL645730.1	-0.650336	<0.001	MT-CYB SNV
ENSG00000273487	AC104836.1	-0.650336	<0.001	MT-CYB SNV
ENSG00000155380	SLC16A1	0.650336	<0.001	MT-CYB SNV
ENSG00000223859	AC007403.1	-0.650336	<0.001	MT-CYB SNV
ENSG00000174611	KY	-0.650336	<0.001	MT-CYB SNV
ENSG00000249863	AC021106.1	-0.650336	<0.001	MT-CYB SNV
ENSG00000251332	AC021106.2	-0.650336	<0.001	MT-CYB SNV
ENSG00000287292	AC002460.2	-0.650336	<0.001	MT-CYB SNV
ENSG00000113594	LIFR	-0.650336	<0.001	MT-CYB SNV
ENSG00000227706	AL713998.1	0.650336	<0.001	MT-CYB SNV
ENSG00000196247	ZNF107	0.650336	<0.001	MT-CYB SNV
ENSG00000033050	ABCF2	0.650336	<0.001	MT-CYB SNV
ENSG00000173295	FAM86B3P	-0.650336	<0.001	MT-CYB SNV
ENSG00000245025	AC107959.1	-0.650336	<0.001	MT-CYB SNV
ENSG00000263790	MIR4473	-0.650336	<0.001	MT-CYB SNV
ENSG00000165092	ALDH1A1	-0.650336	<0.001	MT-CYB SNV
ENSG00000136932	TRMO	-0.650336	<0.001	MT-CYB SNV
ENSG00000212743	LINC02656	-0.650336	<0.001	MT-CYB SNV
ENSG00000289934		-0.650336	<0.001	MT-CYB SNV
ENSG00000156502	SUPV3L1	0.650336	<0.001	MT-CYB SNV
ENSG00000238276	AL354863.1	-0.650336	<0.001	MT-CYB SNV
ENSG00000131626	PPFIA1	0.650336	<0.001	MT-CYB SNV
ENSG00000175538	KCNE3	0.650336	<0.001	MT-CYB SNV
ENSG00000272963	OR7A19P	-0.650336	<0.001	MT-CYB SNV
ENSG00000238105	GOLGA2P5	-0.650336	<0.001	MT-CYB SNV
ENSG00000140403	DNAJA4	-0.650336	<0.001	MT-CYB SNV
ENSG00000259704	AC124248.1	-0.650336	<0.001	MT-CYB SNV
ENSG00000261659	Z92544.2	-0.650336	<0.001	MT-CYB SNV
ENSG00000162078	ZG16B	-0.650336	<0.001	MT-CYB SNV
ENSG00000263368	AC069366.1	-0.650336	<0.001	MT-CYB SNV
ENSG00000279792	AC015909.5	-0.650336	<0.001	MT-CYB SNV
ENSG00000121068	TBX2	-0.650336	<0.001	MT-CYB SNV
ENSG00000129654	FOXJ1	-0.650336	<0.001	MT-CYB SNV
ENSG00000287680	AC093330.3	-0.650336	<0.001	MT-CYB SNV
ENSG00000005206	SPPL2B	-0.650336	<0.001	MT-CYB SNV
ENSG00000160352	ZNF714	0.650336	<0.001	MT-CYB SNV
ENSG00000268140	PCGF7P	0.650336	<0.001	MT-CYB SNV
ENSG00000261754	AC008555.1	-0.650336	<0.001	MT-CYB SNV
ENSG00000100296	THOC5	0.650336	<0.001	MT-CYB SNV
ENSG00000100271	TTLL1	-0.650336	<0.001	MT-CYB SNV
ENSG00000210196	MT-TP	0.650336	<0.001	MT-CYB SNV
ENSG00000185668	POU3F1	0.641427	<0.001	MT-CYB SNV
ENSG00000229846	AC099788.1	-0.641427	<0.001	MT-CYB SNV
ENSG00000233008	LINC01725	-0.641427	<0.001	MT-CYB SNV
ENSG00000198483	ANKRD35	-0.641427	<0.001	MT-CYB SNV
ENSG00000264229	RNU4ATAC	0.641427	<0.001	MT-CYB SNV
ENSG00000177855	CACYBPP2	0.641427	<0.001	MT-CYB SNV
ENSG00000160124	CCDC58	0.641427	<0.001	MT-CYB SNV
ENSG00000240137	ERICH6-AS1	-0.641427	<0.001	MT-CYB SNV
ENSG00000213186	TRIM59	0.641427	<0.001	MT-CYB SNV
ENSG00000250597	AC093689.1	-0.641427	<0.001	MT-CYB SNV
ENSG00000216425	AC004066.1	-0.641427	<0.001	MT-CYB SNV
ENSG00000062194	GPBP1	-0.641427	<0.001	MT-CYB SNV
ENSG00000255587	RAB44	-0.641427	<0.001	MT-CYB SNV
ENSG00000217060	AL135903.1	0.641427	<0.001	MT-CYB SNV
ENSG00000236378	AL133319.1	-0.641427	<0.001	MT-CYB SNV
ENSG00000006576	PHTF2	0.641427	<0.001	MT-CYB SNV
ENSG00000180190	TDRP	-0.641427	<0.001	MT-CYB SNV
ENSG00000232000	CLCN3P1	0.641427	<0.001	MT-CYB SNV
ENSG00000180071	ANKRD18A	-0.641427	<0.001	MT-CYB SNV
ENSG00000172014	ANKRD20A4	-0.641427	<0.001	MT-CYB SNV
ENSG00000155827	RNF20	-0.641427	<0.001	MT-CYB SNV
ENSG00000235489	DBF4P1	0.641427	<0.001	MT-CYB SNV
ENSG00000156113	KCNMA1	-0.641427	<0.001	MT-CYB SNV
ENSG00000204022	LIPJ	-0.641427	<0.001	MT-CYB SNV
ENSG00000237489	C10orf143	-0.641427	<0.001	MT-CYB SNV
ENSG00000287906	AC127526.5	-0.641427	<0.001	MT-CYB SNV
ENSG00000086827	ZW10	0.641427	<0.001	MT-CYB SNV
ENSG00000254561	AP003393.1	-0.641427	<0.001	MT-CYB SNV
ENSG00000135406	PRPH	-0.641427	<0.001	MT-CYB SNV
ENSG00000140104	CLBA1	-0.641427	<0.001	MT-CYB SNV
ENSG00000260618	AC025917.1	-0.641427	<0.001	MT-CYB SNV
ENSG00000174485	DENND4A	-0.641427	<0.001	MT-CYB SNV
ENSG00000261736	AC002551.1	-0.641427	<0.001	MT-CYB SNV
ENSG00000241654	RPL19P18	-0.641427	<0.001	MT-CYB SNV
ENSG00000108799	EZH1	-0.641427	<0.001	MT-CYB SNV
ENSG00000289913		-0.641427	<0.001	MT-CYB SNV
ENSG00000101493	ZNF516	-0.641427	<0.001	MT-CYB SNV
ENSG00000171291	ZNF439	0.641427	<0.001	MT-CYB SNV
ENSG00000223802	CERS1	0.641427	<0.001	MT-CYB SNV
ENSG00000243864	RPS3AP50	-0.641427	<0.001	MT-CYB SNV
ENSG00000268912	AC012313.5	-0.641427	<0.001	MT-CYB SNV
ENSG00000125804	FAM182A	-0.641427	<0.001	MT-CYB SNV
ENSG00000260583	AP000223.1	-0.641427	<0.001	MT-CYB SNV
ENSG00000100297	MCM5	0.641427	<0.001	MT-CYB SNV
ENSG00000090273	NUDC	-0.62361	<0.001	MT-CYB SNV
ENSG00000233589	AL138789.1	0.62361	<0.001	MT-CYB SNV
ENSG00000197852	INKA2	-0.632518	<0.001	MT-CYB SNV
ENSG00000224167	LINC01357	0.62361	<0.001	MT-CYB SNV
ENSG00000198570	RD3	0.62361	<0.001	MT-CYB SNV
ENSG00000234754	LINC02817	-0.632518	<0.001	MT-CYB SNV
ENSG00000242861	AL591895.1	-0.632518	<0.001	MT-CYB SNV
ENSG00000276048	AC012354.5	0.62361	<0.001	MT-CYB SNV
ENSG00000261760	AC140479.4	-0.632518	<0.001	MT-CYB SNV
ENSG00000115840	SLC25A12	0.632518	<0.001	MT-CYB SNV
ENSG00000224529	AC093698.2	0.632518	<0.001	MT-CYB SNV
ENSG00000231668	PPP2R2DP1	-0.62361	<0.001	MT-CYB SNV
ENSG00000169313	P2RY12	-0.62361	<0.001	MT-CYB SNV
ENSG00000283154	IQCJ-SCHIP1	0.632518	<0.001	MT-CYB SNV
ENSG00000136521	NDUFB5	0.62361	<0.001	MT-CYB SNV
ENSG00000213158	GAPDHP36	-0.62361	<0.001	MT-CYB SNV
ENSG00000114503	NCBP2	0.62361	<0.001	MT-CYB SNV
ENSG00000172493	AFF1	-0.62361	<0.001	MT-CYB SNV
ENSG00000249721	AC112206.3	0.632518	<0.001	MT-CYB SNV
ENSG00000249894	AC024581.1	0.632518	<0.001	MT-CYB SNV
ENSG00000145715	RASA1	-0.632518	<0.001	MT-CYB SNV
ENSG00000124787	RPP40	0.62361	<0.001	MT-CYB SNV
ENSG00000239264	TXNDC5	0.62361	<0.001	MT-CYB SNV
ENSG00000230521	AL645929.1	-0.632518	<0.001	MT-CYB SNV
ENSG00000137288	UQCC2	0.62361	<0.001	MT-CYB SNV
ENSG00000233534	AL035604.1	-0.62361	<0.001	MT-CYB SNV
ENSG00000235944	ZNF815P	0.62361	<0.001	MT-CYB SNV
ENSG00000188732	FAM221A	-0.632518	<0.001	MT-CYB SNV
ENSG00000135211	TMEM60	0.62361	<0.001	MT-CYB SNV
ENSG00000004799	PDK4	-0.632518	<0.001	MT-CYB SNV
ENSG00000241685	ARPC1A	0.62361	<0.001	MT-CYB SNV
ENSG00000172331	BPGM	0.62361	<0.001	MT-CYB SNV
ENSG00000211714	TRBV7-3	0.62361	<0.001	MT-CYB SNV
ENSG00000177459	ERICH5	-0.62361	<0.001	MT-CYB SNV
ENSG00000254185	MAPK6P5	-0.632518	<0.001	MT-CYB SNV
ENSG00000165269	AQP7	-0.632518	<0.001	MT-CYB SNV
ENSG00000273999	RBM17P2	-0.632518	<0.001	MT-CYB SNV
ENSG00000225385	AL353572.1	-0.632518	<0.001	MT-CYB SNV
ENSG00000234692	AL355601.1	-0.632518	<0.001	MT-CYB SNV
ENSG00000108094	CUL2	0.632518	<0.001	MT-CYB SNV
ENSG00000227877	MRLN	-0.632518	<0.001	MT-CYB SNV
ENSG00000225652	KCNMA1-AS3	-0.632518	<0.001	MT-CYB SNV
ENSG00000148606	POLR3A	0.62361	<0.001	MT-CYB SNV
ENSG00000166002	SMCO4	-0.632518	<0.001	MT-CYB SNV
ENSG00000137672	TRPC6	-0.632518	<0.001	MT-CYB SNV
ENSG00000149573	MPZL2	-0.632518	<0.001	MT-CYB SNV
ENSG00000238152	OR7E140P	-0.632518	<0.001	MT-CYB SNV
ENSG00000004700	RECQL	0.62361	<0.001	MT-CYB SNV
ENSG00000257009	AC022367.1	-0.632518	<0.001	MT-CYB SNV
ENSG00000139620	KANSL2	0.62361	<0.001	MT-CYB SNV
ENSG00000198353	HOXC4	-0.632518	<0.001	MT-CYB SNV
ENSG00000213352	GAPDHP44	0.632518	<0.001	MT-CYB SNV
ENSG00000178695	KCTD12	-0.632518	<0.001	MT-CYB SNV
ENSG00000215399	HMGB3P7	-0.62361	<0.001	MT-CYB SNV
ENSG00000285990	AL589743.7	0.62361	<0.001	MT-CYB SNV
ENSG00000259001	AL355075.4	-0.62361	<0.001	MT-CYB SNV
ENSG00000126773	PCNX4	-0.632518	<0.001	MT-CYB SNV
ENSG00000227051	C14orf132	-0.62361	<0.001	MT-CYB SNV
ENSG00000259336	AC021231.1	-0.62361	<0.001	MT-CYB SNV
ENSG00000156958	GALK2	-0.632518	<0.001	MT-CYB SNV
ENSG00000137776	SLTM	-0.62361	<0.001	MT-CYB SNV
ENSG00000259746	HSPE1P3	0.632518	<0.001	MT-CYB SNV
ENSG00000259798	AC138625.1	-0.632518	<0.001	MT-CYB SNV
ENSG00000182557	SPNS3	-0.632518	<0.001	MT-CYB SNV
ENSG00000263301	AC113189.3	0.62361	<0.001	MT-CYB SNV
ENSG00000126351	THRA	-0.632518	<0.001	MT-CYB SNV
ENSG00000166263	STXBP4	-0.62361	<0.001	MT-CYB SNV
ENSG00000279606	AC006600.2	-0.62361	<0.001	MT-CYB SNV
ENSG00000087157	PGS1	0.62361	<0.001	MT-CYB SNV
ENSG00000207233	SNORA37	-0.62361	<0.001	MT-CYB SNV
ENSG00000171791	BCL2	-0.62361	<0.001	MT-CYB SNV
ENSG00000266304	LIVAR	-0.62361	<0.001	MT-CYB SNV
ENSG00000267270	PARD6G-AS1	-0.62361	<0.001	MT-CYB SNV
ENSG00000115257	PCSK4	-0.62361	<0.001	MT-CYB SNV
ENSG00000171105	INSR	-0.62361	<0.001	MT-CYB SNV
ENSG00000105726	ATP13A1	0.632518	<0.001	MT-CYB SNV
ENSG00000267383	AC011447.3	0.632518	<0.001	MT-CYB SNV
ENSG00000260725	AC005307.1	0.632518	<0.001	MT-CYB SNV
ENSG00000126249	PDCD2L	0.62361	<0.001	MT-CYB SNV
ENSG00000142046	TMEM91	-0.632518	<0.001	MT-CYB SNV
ENSG00000266903	AC243964.3	0.632518	<0.001	MT-CYB SNV
ENSG00000161618	ALDH16A1	0.62361	<0.001	MT-CYB SNV
ENSG00000131398	KCNC3	-0.632518	<0.001	MT-CYB SNV
ENSG00000121413	ZSCAN18	-0.632518	<0.001	MT-CYB SNV
ENSG00000131055	COX4I2	0.62361	<0.001	MT-CYB SNV
ENSG00000168612	ZSWIM1	0.62361	<0.001	MT-CYB SNV
ENSG00000225849	MKRN7P	-0.62361	<0.001	MT-CYB SNV
ENSG00000184617	ZNF840P	-0.632518	<0.001	MT-CYB SNV
ENSG00000101138	CSTF1	0.62361	<0.001	MT-CYB SNV
ENSG00000130702	LAMA5	0.62361	<0.001	MT-CYB SNV
ENSG00000159131	GART	0.632518	<0.001	MT-CYB SNV
ENSG00000160180	TFF3	-0.632518	<0.001	MT-CYB SNV
ENSG00000285756	BX890604.2	-0.632518	<0.001	MT-CYB SNV
ENSG00000147117	ZNF157	-0.632518	<0.001	MT-CYB SNV
ENSG00000230973	AL049734.2	0.632518	<0.001	MT-CYB SNV
ENSG00000158062	UBXN11	-0.614701	<0.001	MT-CYB SNV
ENSG00000219201	AC138392.1	0.614701	<0.001	MT-CYB SNV
ENSG00000272824	AC245100.6	-0.614701	<0.001	MT-CYB SNV
ENSG00000235082	SUMO1P3	0.614701	<0.001	MT-CYB SNV
ENSG00000158864	NDUFS2	0.614701	<0.001	MT-CYB SNV
ENSG00000143252	SDHC	0.614701	<0.001	MT-CYB SNV
ENSG00000010165	EEF1AKNMT	0.614701	<0.001	MT-CYB SNV
ENSG00000289628		0.614701	<0.001	MT-CYB SNV
ENSG00000119782	FKBP1B	0.614701	<0.001	MT-CYB SNV
ENSG00000143942	CHAC2	0.614701	<0.001	MT-CYB SNV
ENSG00000234350	AC007405.1	-0.614701	<0.001	MT-CYB SNV
ENSG00000227878	AC114760.1	-0.614701	<0.001	MT-CYB SNV
ENSG00000163254	CRYGC	0.614701	<0.001	MT-CYB SNV
ENSG00000288819		-0.614701	<0.001	MT-CYB SNV
ENSG00000287623	AC037193.1	-0.614701	<0.001	MT-CYB SNV
ENSG00000154175	ABI3BP	-0.614701	<0.001	MT-CYB SNV
ENSG00000163913	IFT122	-0.614701	<0.001	MT-CYB SNV
ENSG00000287899	AC055714.1	-0.614701	<0.001	MT-CYB SNV
ENSG00000152795	HNRNPDL	-0.614701	<0.001	MT-CYB SNV
ENSG00000171503	ETFDH	-0.614701	<0.001	MT-CYB SNV
ENSG00000145936	KCNMB1	-0.614701	<0.001	MT-CYB SNV
ENSG00000213347	MXD3	0.614701	<0.001	MT-CYB SNV
ENSG00000113240	CLK4	-0.614701	<0.001	MT-CYB SNV
ENSG00000185372	OR2V1	-0.614701	<0.001	MT-CYB SNV
ENSG00000219951	AL391416.1	0.614701	<0.001	MT-CYB SNV
ENSG00000226193	AL049548.1	-0.614701	<0.001	MT-CYB SNV
ENSG00000227719	AC006042.1	-0.614701	<0.001	MT-CYB SNV
ENSG00000280255	AC004947.2	-0.614701	<0.001	MT-CYB SNV
ENSG00000126870	WDR60	-0.614701	<0.001	MT-CYB SNV
ENSG00000129295	LRRC6	-0.614701	<0.001	MT-CYB SNV
ENSG00000237359	AL354977.2	-0.614701	<0.001	MT-CYB SNV
ENSG00000137103	TMEM8B	-0.614701	<0.001	MT-CYB SNV
ENSG00000272592	AL451049.1	-0.614701	<0.001	MT-CYB SNV
ENSG00000204021	LIPK	0.614701	<0.001	MT-CYB SNV
ENSG00000278601	AL158163.2	-0.614701	<0.001	MT-CYB SNV
ENSG00000254815	AP006284.1	-0.614701	<0.001	MT-CYB SNV
ENSG00000188691	OR56A5	0.614701	<0.001	MT-CYB SNV
ENSG00000110315	RNF141	-0.614701	<0.001	MT-CYB SNV
ENSG00000149357	LAMTOR1	0.614701	<0.001	MT-CYB SNV
ENSG00000159063	ALG8	0.614701	<0.001	MT-CYB SNV
ENSG00000149196	HIKESHI	0.614701	<0.001	MT-CYB SNV
ENSG00000255993	PSMC1P9	-0.614701	<0.001	MT-CYB SNV
ENSG00000139209	SLC38A4	-0.614701	<0.001	MT-CYB SNV
ENSG00000258352	AC119044.1	-0.614701	<0.001	MT-CYB SNV
ENSG00000203585	LINC02408	0.614701	<0.001	MT-CYB SNV
ENSG00000172915	NBEA	-0.614701	<0.001	MT-CYB SNV
ENSG00000233009	NALCN-AS1	0.614701	<0.001	MT-CYB SNV
ENSG00000196143	OR11H13P	0.614701	<0.001	MT-CYB SNV
ENSG00000133983	COX16	-0.614701	<0.001	MT-CYB SNV
ENSG00000198894	CIPC	-0.614701	<0.001	MT-CYB SNV
ENSG00000186198	SLC51B	-0.614701	<0.001	MT-CYB SNV
ENSG00000280309	AC023300.3	-0.614701	<0.001	MT-CYB SNV
ENSG00000274376	ADAMTS7P1	-0.614701	<0.001	MT-CYB SNV
ENSG00000103942	HOMER2	-0.614701	<0.001	MT-CYB SNV
ENSG00000267070	AC026458.2	-0.614701	<0.001	MT-CYB SNV
ENSG00000289171		-0.614701	<0.001	MT-CYB SNV
ENSG00000260156	AC020763.1	-0.614701	<0.001	MT-CYB SNV
ENSG00000259768	AC004943.2	-0.614701	<0.001	MT-CYB SNV
ENSG00000235554	AC005822.1	0.614701	<0.001	MT-CYB SNV
ENSG00000174977	AC026271.1	0.614701	<0.001	MT-CYB SNV
ENSG00000212724	KRTAP2-3	0.614701	<0.001	MT-CYB SNV
ENSG00000265702	AC005821.1	-0.614701	<0.001	MT-CYB SNV
ENSG00000141458	NPC1	0.614701	<0.001	MT-CYB SNV
ENSG00000227500	SCAMP4	-0.614701	<0.001	MT-CYB SNV
ENSG00000161091	MFSD12	-0.614701	<0.001	MT-CYB SNV
ENSG00000105186	ANKRD27	0.614701	<0.001	MT-CYB SNV
ENSG00000161243	FBXO27	0.614701	<0.001	MT-CYB SNV
ENSG00000196263	ZNF471	-0.614701	<0.001	MT-CYB SNV
ENSG00000099326	MZF1	-0.614701	<0.001	MT-CYB SNV
ENSG00000225417	AL049648.1	-0.614701	<0.001	MT-CYB SNV
ENSG00000243156	MICAL3	-0.614701	<0.001	MT-CYB SNV
ENSG00000198414	TATDN2P1	-0.614701	<0.001	MT-CYB SNV
ENSG00000241489	AC244197.3	-0.614701	<0.001	MT-CYB SNV
ENSG00000116251	RPL22	-0.596883	<0.001	MT-CYB SNV
ENSG00000226944	AL031847.1	-0.596883	<0.001	MT-CYB SNV
ENSG00000164010	ERMAP	-0.605792	<0.001	MT-CYB SNV
ENSG00000116783	TNNI3K	-0.605792	<0.001	MT-CYB SNV
ENSG00000229842	MTATP6P13	-0.596883	<0.001	MT-CYB SNV
ENSG00000168679	SLC16A4	0.605792	<0.001	MT-CYB SNV
ENSG00000143374	TARS2	0.605792	<0.001	MT-CYB SNV
ENSG00000237008	LAPTM4BP1	0.605792	<0.001	MT-CYB SNV
ENSG00000158773	USF1	0.605792	<0.001	MT-CYB SNV
ENSG00000183831	ANKRD45	-0.596883	<0.001	MT-CYB SNV
ENSG00000134376	CRB1	-0.596883	<0.001	MT-CYB SNV
ENSG00000287126	AC108488.3	0.596883	<0.001	MT-CYB SNV
ENSG00000116062	MSH6	0.596883	<0.001	MT-CYB SNV
ENSG00000221823	PPP3R1	0.605792	<0.001	MT-CYB SNV
ENSG00000222041	CYTOR	0.605792	<0.001	MT-CYB SNV
ENSG00000144231	POLR2D	0.596883	<0.001	MT-CYB SNV
ENSG00000231621	AC013264.1	-0.596883	<0.001	MT-CYB SNV
ENSG00000138380	CARF	-0.605792	<0.001	MT-CYB SNV
ENSG00000237271	AC009498.1	-0.596883	<0.001	MT-CYB SNV
ENSG00000138413	IDH1	0.596883	<0.001	MT-CYB SNV
ENSG00000168530	MYL1	-0.596883	<0.001	MT-CYB SNV
ENSG00000196220	SRGAP3	-0.605792	<0.001	MT-CYB SNV
ENSG00000170142	UBE2E1	0.605792	<0.001	MT-CYB SNV
ENSG00000200366	RNU6-511P	-0.605792	<0.001	MT-CYB SNV
ENSG00000163406	SLC15A2	-0.605792	<0.001	MT-CYB SNV
ENSG00000261167	AC107027.3	-0.596883	<0.001	MT-CYB SNV
ENSG00000163755	HPS3	0.605792	<0.001	MT-CYB SNV
ENSG00000197584	KCNMB2	-0.596883	<0.001	MT-CYB SNV
ENSG00000198836	OPA1	0.596883	<0.001	MT-CYB SNV
ENSG00000237418	AC069257.2	-0.596883	<0.001	MT-CYB SNV
ENSG00000249506	ZEB2P1	-0.605792	<0.001	MT-CYB SNV
ENSG00000084093	REST	0.596883	<0.001	MT-CYB SNV
ENSG00000164344	KLKB1	-0.596883	<0.001	MT-CYB SNV
ENSG00000164266	SPINK1	0.596883	<0.001	MT-CYB SNV
ENSG00000183876	ARSI	0.605792	<0.001	MT-CYB SNV
ENSG00000137261	KIAA0319	-0.596883	<0.001	MT-CYB SNV
ENSG00000260286	ARMH2	-0.596883	<0.001	MT-CYB SNV
ENSG00000285801	AL133268.4	-0.596883	<0.001	MT-CYB SNV
ENSG00000137404	NRM	0.596883	<0.001	MT-CYB SNV
ENSG00000204371	EHMT2	0.596883	<0.001	MT-CYB SNV
ENSG00000204052	LRRC73	-0.605792	<0.001	MT-CYB SNV
ENSG00000112773	TENT5A	-0.596883	<0.001	MT-CYB SNV
ENSG00000196569	LAMA2	-0.596883	<0.001	MT-CYB SNV
ENSG00000112584	FAM120B	-0.596883	<0.001	MT-CYB SNV
ENSG00000244167	AC005532.2	-0.596883	<0.001	MT-CYB SNV
ENSG00000225606	AC005281.1	-0.605792	<0.001	MT-CYB SNV
ENSG00000178665	ZNF713	-0.596883	<0.001	MT-CYB SNV
ENSG00000135250	SRPK2	0.596883	<0.001	MT-CYB SNV
ENSG00000231098	AC008154.2	-0.605792	<0.001	MT-CYB SNV
ENSG00000223657	KRT8P51	0.605792	<0.001	MT-CYB SNV
ENSG00000105993	DNAJB6	0.605792	<0.001	MT-CYB SNV
ENSG00000168481	LGI3	-0.605792	<0.001	MT-CYB SNV
ENSG00000287975	AC113143.3	0.605792	<0.001	MT-CYB SNV
ENSG00000147576	ADHFE1	-0.605792	<0.001	MT-CYB SNV
ENSG00000253373	AC021785.1	0.605792	<0.001	MT-CYB SNV
ENSG00000254057	AC084346.1	-0.605792	<0.001	MT-CYB SNV
ENSG00000107249	GLIS3	-0.605792	<0.001	MT-CYB SNV
ENSG00000005238	FAM214B	0.596883	<0.001	MT-CYB SNV
ENSG00000231616	AL354733.2	-0.596883	<0.001	MT-CYB SNV
ENSG00000229124	VIM-AS1	-0.596883	<0.001	MT-CYB SNV
ENSG00000230109	LINC02643	0.596883	<0.001	MT-CYB SNV
ENSG00000228667	AL157385.1	0.596883	<0.001	MT-CYB SNV
ENSG00000233837	EIF3LP2	-0.605792	<0.001	MT-CYB SNV
ENSG00000288218	AL358787.2	-0.596883	<0.001	MT-CYB SNV
ENSG00000185522	LMNTD2	-0.605792	<0.001	MT-CYB SNV
ENSG00000254847	AC009806.1	-0.596883	<0.001	MT-CYB SNV
ENSG00000168060	NAALADL1	0.596883	<0.001	MT-CYB SNV
ENSG00000254933	AP000785.1	0.605792	<0.001	MT-CYB SNV
ENSG00000160703	NLRX1	-0.605792	<0.001	MT-CYB SNV
ENSG00000255725	TDGP1	0.605792	<0.001	MT-CYB SNV
ENSG00000064102	INTS13	0.605792	<0.001	MT-CYB SNV
ENSG00000167778	SPRYD3	-0.596883	<0.001	MT-CYB SNV
ENSG00000286056	AC008055.2	0.596883	<0.001	MT-CYB SNV
ENSG00000179520	SLC17A8	-0.596883	<0.001	MT-CYB SNV
ENSG00000224982	TMEM233	0.596883	<0.001	MT-CYB SNV
ENSG00000177192	PUS1	0.605792	<0.001	MT-CYB SNV
ENSG00000120686	UFM1	-0.596883	<0.001	MT-CYB SNV
ENSG00000136156	ITM2B	-0.605792	<0.001	MT-CYB SNV
ENSG00000201690	RNY1P2	-0.605792	<0.001	MT-CYB SNV
ENSG00000211978	IGHV5-78	-0.605792	<0.001	MT-CYB SNV
ENSG00000241869	RN7SL363P	-0.596883	<0.001	MT-CYB SNV
ENSG00000083093	PALB2	0.605792	<0.001	MT-CYB SNV
ENSG00000176953	NFATC2IP	0.596883	<0.001	MT-CYB SNV
ENSG00000179965	ZNF771	0.596883	<0.001	MT-CYB SNV
ENSG00000262519	TXNP4	-0.596883	<0.001	MT-CYB SNV
ENSG00000108587	GOSR1	-0.596883	<0.001	MT-CYB SNV
ENSG00000239552	HOXB-AS2	-0.596883	<0.001	MT-CYB SNV
ENSG00000166260	COX11	-0.605792	<0.001	MT-CYB SNV
ENSG00000176155	CCDC57	-0.596883	<0.001	MT-CYB SNV
ENSG00000176890	TYMS	0.605792	<0.001	MT-CYB SNV
ENSG00000167315	ACAA2	0.605792	<0.001	MT-CYB SNV
ENSG00000288828		-0.596883	<0.001	MT-CYB SNV
ENSG00000265778	AC018413.1	-0.605792	<0.001	MT-CYB SNV
ENSG00000197766	CFD	-0.596883	<0.001	MT-CYB SNV
ENSG00000181896	ZNF101	0.596883	<0.001	MT-CYB SNV
ENSG00000279039	AC011447.6	0.596883	<0.001	MT-CYB SNV
ENSG00000213985	AC078899.1	0.605792	<0.001	MT-CYB SNV
ENSG00000235555	SUMO1P4	0.596883	<0.001	MT-CYB SNV
ENSG00000126453	BCL2L12	0.605792	<0.001	MT-CYB SNV
ENSG00000101247	NDUFAF5	0.605792	<0.001	MT-CYB SNV
ENSG00000274825	AL023803.2	0.605792	<0.001	MT-CYB SNV
ENSG00000130703	OSBPL2	0.605792	<0.001	MT-CYB SNV
ENSG00000198276	UCKL1	0.605792	<0.001	MT-CYB SNV
ENSG00000276289	KCNE1B	-0.596883	<0.001	MT-CYB SNV
ENSG00000279390	AF127577.6	-0.605792	<0.001	MT-CYB SNV
ENSG00000228355	BX322559.1	-0.596883	<0.001	MT-CYB SNV
ENSG00000198125	MB	-0.605792	<0.001	MT-CYB SNV
ENSG00000250423	KIAA1210	-0.605792	<0.001	MT-CYB SNV
ENSG00000234288	OR1AA1P	0.596883	<0.001	MT-CYB SNV
ENSG00000238039	AC244197.2	-0.596883	<0.001	MT-CYB SNV
ENSG00000210112	MT-TM	0.605792	<0.001	MT-CYB SNV
ENSG00000159214	CCDC24	-0.587975	<0.001	MT-CYB SNV
ENSG00000236476	AL593856.1	-0.587975	<0.001	MT-CYB SNV
ENSG00000227408	AMYP1	-0.587975	<0.001	MT-CYB SNV
ENSG00000272583	AL592494.2	0.579066	<0.001	MT-CYB SNV
ENSG00000188092	GPR89B	0.587975	<0.001	MT-CYB SNV
ENSG00000207606	MIR554	0.579066	<0.001	MT-CYB SNV
ENSG00000132676	DAP3	0.587975	<0.001	MT-CYB SNV
ENSG00000203747	FCGR3A	0.587975	<0.001	MT-CYB SNV
ENSG00000119285	HEATR1	0.579066	<0.001	MT-CYB SNV
ENSG00000173567	ADGRF3	-0.587975	<0.001	MT-CYB SNV
ENSG00000163811	WDR43	0.587975	<0.001	MT-CYB SNV
ENSG00000289545		-0.587975	<0.001	MT-CYB SNV
ENSG00000214694	ARHGEF33	-0.587975	<0.001	MT-CYB SNV
ENSG00000237638	LINC02245	0.587975	<0.001	MT-CYB SNV
ENSG00000115350	POLE4	0.579066	<0.001	MT-CYB SNV
ENSG00000115548	KDM3A	0.587975	<0.001	MT-CYB SNV
ENSG00000231635	ATP5F1BP1	-0.587975	<0.001	MT-CYB SNV
ENSG00000144136	SLC20A1	0.587975	<0.001	MT-CYB SNV
ENSG00000152093	CFC1B	-0.587975	<0.001	MT-CYB SNV
ENSG00000115806	GORASP2	0.587975	<0.001	MT-CYB SNV
ENSG00000170396	ZNF804A	0.579066	<0.001	MT-CYB SNV
ENSG00000203435	E2F3P2	-0.579066	<0.001	MT-CYB SNV
ENSG00000236451	AC067956.1	0.587975	<0.001	MT-CYB SNV
ENSG00000156973	PDE6D	0.587975	<0.001	MT-CYB SNV
ENSG00000228499	TMSB10P1	0.587975	<0.001	MT-CYB SNV
ENSG00000224808	SRGAP3-AS1	-0.587975	<0.001	MT-CYB SNV
ENSG00000010282	HHATL	-0.587975	<0.001	MT-CYB SNV
ENSG00000283036	LINC01988	-0.587975	<0.001	MT-CYB SNV
ENSG00000288063	AC099050.1	-0.587975	<0.001	MT-CYB SNV
ENSG00000243696	AC006254.1	-0.587975	<0.001	MT-CYB SNV
ENSG00000186451	SPATA12	0.587975	<0.001	MT-CYB SNV
ENSG00000138231	DBR1	0.579066	<0.001	MT-CYB SNV
ENSG00000114107	CEP70	-0.579066	<0.001	MT-CYB SNV
ENSG00000198829	SUCNR1	0.579066	<0.001	MT-CYB SNV
ENSG00000169860	P2RY1	-0.579066	<0.001	MT-CYB SNV
ENSG00000163655	GMPS	0.587975	<0.001	MT-CYB SNV
ENSG00000231574	LINC02015	0.587975	<0.001	MT-CYB SNV
ENSG00000073849	ST6GAL1	0.579066	<0.001	MT-CYB SNV
ENSG00000230126	FGF12-AS2	0.587975	<0.001	MT-CYB SNV
ENSG00000231160	KLF3-AS1	-0.579066	<0.001	MT-CYB SNV
ENSG00000134962	KLB	-0.579066	<0.001	MT-CYB SNV
ENSG00000272777	AC019131.2	-0.587975	<0.001	MT-CYB SNV
ENSG00000234828	IQCM	0.579066	<0.001	MT-CYB SNV
ENSG00000145439	CBR4	-0.587975	<0.001	MT-CYB SNV
ENSG00000188818	ZDHHC11	-0.579066	<0.001	MT-CYB SNV
ENSG00000251423	AC016576.1	-0.579066	<0.001	MT-CYB SNV
ENSG00000176788	BASP1	0.587975	<0.001	MT-CYB SNV
ENSG00000113569	NUP155	0.587975	<0.001	MT-CYB SNV
ENSG00000251419	AC108120.3	-0.579066	<0.001	MT-CYB SNV
ENSG00000286721	AC010623.1	-0.587975	<0.001	MT-CYB SNV
ENSG00000248309	MEF2C-AS1	-0.579066	<0.001	MT-CYB SNV
ENSG00000281398	SNHG4	0.579066	<0.001	MT-CYB SNV
ENSG00000253428	LINC01942	-0.587975	<0.001	MT-CYB SNV
ENSG00000047579	DTNBP1	0.579066	<0.001	MT-CYB SNV
ENSG00000224843	LINC00240	-0.587975	<0.001	MT-CYB SNV
ENSG00000204700	OR2J2	-0.587975	<0.001	MT-CYB SNV
ENSG00000120254	MTHFD1L	0.587975	<0.001	MT-CYB SNV
ENSG00000074706	IPCEF1	-0.587975	<0.001	MT-CYB SNV
ENSG00000288845		-0.587975	<0.001	MT-CYB SNV
ENSG00000216624	GAPDHP72	0.587975	<0.001	MT-CYB SNV
ENSG00000228204	AC004830.2	-0.579066	<0.001	MT-CYB SNV
ENSG00000250990	AC098851.1	-0.587975	<0.001	MT-CYB SNV
ENSG00000230257	NFE4	-0.579066	<0.001	MT-CYB SNV
ENSG00000289613		-0.587975	<0.001	MT-CYB SNV
ENSG00000122779	TRIM24	0.579066	<0.001	MT-CYB SNV
ENSG00000106144	CASP2	0.579066	<0.001	MT-CYB SNV
ENSG00000188707	ZBED6CL	0.579066	<0.001	MT-CYB SNV
ENSG00000272240	AC004908.1	-0.579066	<0.001	MT-CYB SNV
ENSG00000121022	COPS5	0.579066	<0.001	MT-CYB SNV
ENSG00000268080	AC016885.3	0.587975	<0.001	MT-CYB SNV
ENSG00000129292	PHF20L1	0.579066	<0.001	MT-CYB SNV
ENSG00000183309	ZNF623	0.587975	<0.001	MT-CYB SNV
ENSG00000165271	NOL6	0.579066	<0.001	MT-CYB SNV
ENSG00000228038	VN1R51P	-0.587975	<0.001	MT-CYB SNV
ENSG00000173258	ZNF483	-0.587975	<0.001	MT-CYB SNV
ENSG00000204055	AL158151.1	0.587975	<0.001	MT-CYB SNV
ENSG00000188229	TUBB4B	-0.579066	<0.001	MT-CYB SNV
ENSG00000243660	ZNF487	-0.587975	<0.001	MT-CYB SNV
ENSG00000070748	CHAT	0.587975	<0.001	MT-CYB SNV
ENSG00000187714	SLC18A3	0.579066	<0.001	MT-CYB SNV
ENSG00000227244	LINC00845	-0.579066	<0.001	MT-CYB SNV
ENSG00000138115	CYP2C8	-0.579066	<0.001	MT-CYB SNV
ENSG00000133805	AMPD3	-0.587975	<0.001	MT-CYB SNV
ENSG00000166900	STX3	0.587975	<0.001	MT-CYB SNV
ENSG00000255429	AP003400.1	0.587975	<0.001	MT-CYB SNV
ENSG00000177359	AC024940.2	0.579066	<0.001	MT-CYB SNV
ENSG00000257576	HSPD1P4	0.579066	<0.001	MT-CYB SNV
ENSG00000175203	DCTN2	0.579066	<0.001	MT-CYB SNV
ENSG00000136026	CKAP4	0.587975	<0.001	MT-CYB SNV
ENSG00000196510	ANAPC7	0.587975	<0.001	MT-CYB SNV
ENSG00000111445	RFC5	0.587975	<0.001	MT-CYB SNV
ENSG00000255856	AC069503.1	-0.579066	<0.001	MT-CYB SNV
ENSG00000275294	LINC02340	-0.579066	<0.001	MT-CYB SNV
ENSG00000102543	CDADC1	-0.579066	<0.001	MT-CYB SNV
ENSG00000102547	CAB39L	-0.587975	<0.001	MT-CYB SNV
ENSG00000196553	CCDC196	-0.579066	<0.001	MT-CYB SNV
ENSG00000186399	GOLGA8R	-0.579066	<0.001	MT-CYB SNV
ENSG00000285077	AC091057.6	0.579066	<0.001	MT-CYB SNV
ENSG00000265102	MIR3942	-0.587975	<0.001	MT-CYB SNV
ENSG00000287439	AC092078.3	-0.587975	<0.001	MT-CYB SNV
ENSG00000259577	CERNA1	-0.587975	<0.001	MT-CYB SNV
ENSG00000259191	AC027237.1	0.587975	<0.001	MT-CYB SNV
ENSG00000103226	NOMO3	0.579066	<0.001	MT-CYB SNV
ENSG00000170540	ARL6IP1	0.587975	<0.001	MT-CYB SNV
ENSG00000287965	AC018557.3	-0.587975	<0.001	MT-CYB SNV
ENSG00000083290	ULK2	-0.587975	<0.001	MT-CYB SNV
ENSG00000004139	SARM1	-0.579066	<0.001	MT-CYB SNV
ENSG00000214514	KRT42P	-0.579066	<0.001	MT-CYB SNV
ENSG00000238083	LRRC37A2	-0.587975	<0.001	MT-CYB SNV
ENSG00000153933	DGKE	-0.579066	<0.001	MT-CYB SNV
ENSG00000136451	VEZF1	-0.579066	<0.001	MT-CYB SNV
ENSG00000204277	LINC01993	0.587975	<0.001	MT-CYB SNV
ENSG00000132199	ENOSF1	-0.579066	<0.001	MT-CYB SNV
ENSG00000266258	LINC01909	-0.579066	<0.001	MT-CYB SNV
ENSG00000287281	AC012101.2	-0.587975	<0.001	MT-CYB SNV
ENSG00000130254	SAFB2	-0.579066	<0.001	MT-CYB SNV
ENSG00000268696	ZNF723	0.587975	<0.001	MT-CYB SNV
ENSG00000131943	C19orf12	0.579066	<0.001	MT-CYB SNV
ENSG00000130203	APOE	0.579066	<0.001	MT-CYB SNV
ENSG00000083814	ZNF671	-0.587975	<0.001	MT-CYB SNV
ENSG00000083838	ZNF446	-0.587975	<0.001	MT-CYB SNV
ENSG00000125826	RBCK1	0.587975	<0.001	MT-CYB SNV
ENSG00000230568	SF3A3P1	0.587975	<0.001	MT-CYB SNV
ENSG00000235408	SNORA71B	0.579066	<0.001	MT-CYB SNV
ENSG00000101442	ACTR5	0.587975	<0.001	MT-CYB SNV
ENSG00000243543	WFDC6	-0.579066	<0.001	MT-CYB SNV
ENSG00000101132	PFDN4	0.579066	<0.001	MT-CYB SNV
ENSG00000101199	ARFGAP1	0.587975	<0.001	MT-CYB SNV
ENSG00000154646	TMPRSS15	0.579066	<0.001	MT-CYB SNV
ENSG00000286990	AC016026.2	-0.587975	<0.001	MT-CYB SNV
ENSG00000099974	DDTL	0.579066	<0.001	MT-CYB SNV
ENSG00000182858	ALG12	-0.587975	<0.001	MT-CYB SNV
ENSG00000229384	HMGB1P16	-0.579066	<0.001	MT-CYB SNV
ENSG00000156531	PHF6	0.587975	<0.001	MT-CYB SNV
ENSG00000283445	AL136985.3	-0.570157	<0.001	MT-CYB SNV
ENSG00000233129	AL117351.1	-0.561249	<0.001	MT-CYB SNV
ENSG00000271092	TLCD4-RWDD3	-0.561249	<0.001	MT-CYB SNV
ENSG00000134255	CEPT1	-0.561249	<0.001	MT-CYB SNV
ENSG00000177628	GBA	0.561249	<0.001	MT-CYB SNV
ENSG00000162779	AXDND1	-0.561249	<0.001	MT-CYB SNV
ENSG00000134369	NAV1	0.570157	<0.001	MT-CYB SNV
ENSG00000143771	CNIH4	0.570157	<0.001	MT-CYB SNV
ENSG00000143740	SNAP47	0.570157	<0.001	MT-CYB SNV
ENSG00000230737	AC106870.2	0.570157	<0.001	MT-CYB SNV
ENSG00000236213	AC006369.1	-0.561249	<0.001	MT-CYB SNV
ENSG00000035141	FAM136A	0.561249	<0.001	MT-CYB SNV
ENSG00000204745	AC083899.1	0.570157	<0.001	MT-CYB SNV
ENSG00000227745	AC098826.2	-0.561249	<0.001	MT-CYB SNV
ENSG00000115233	PSMD14	0.570157	<0.001	MT-CYB SNV
ENSG00000235192	AC009495.3	-0.570157	<0.001	MT-CYB SNV
ENSG00000238133	MAP3K20-AS1	-0.570157	<0.001	MT-CYB SNV
ENSG00000223523	AC092598.1	-0.561249	<0.001	MT-CYB SNV
ENSG00000196290	NIF3L1	0.570157	<0.001	MT-CYB SNV
ENSG00000197585	AC068051.1	-0.570157	<0.001	MT-CYB SNV
ENSG00000123992	DNPEP	0.570157	<0.001	MT-CYB SNV
ENSG00000008324	SS18L2	0.561249	<0.001	MT-CYB SNV
ENSG00000157445	CACNA2D3	0.561249	<0.001	MT-CYB SNV
ENSG00000243701	DUBR	-0.570157	<0.001	MT-CYB SNV
ENSG00000196455	PIK3R4	0.561249	<0.001	MT-CYB SNV
ENSG00000163584	RPL22L1	0.561249	<0.001	MT-CYB SNV
ENSG00000238837	LINC02031	-0.570157	<0.001	MT-CYB SNV
ENSG00000248221	STX18-IT1	-0.570157	<0.001	MT-CYB SNV
ENSG00000128039	SRD5A3	0.570157	<0.001	MT-CYB SNV
ENSG00000250027	AC022272.1	-0.561249	<0.001	MT-CYB SNV
ENSG00000277073	MIR6131	-0.561249	<0.001	MT-CYB SNV
ENSG00000272123	AC008966.2	-0.570157	<0.001	MT-CYB SNV
ENSG00000086189	DIMT1	-0.561249	<0.001	MT-CYB SNV
ENSG00000242547	RN7SL169P	-0.570157	<0.001	MT-CYB SNV
ENSG00000276309	RN7SKP251	-0.570157	<0.001	MT-CYB SNV
ENSG00000260871	AC093510.2	-0.561249	<0.001	MT-CYB SNV
ENSG00000112874	NUDT12	-0.561249	<0.001	MT-CYB SNV
ENSG00000164265	SCGB3A2	0.570157	<0.001	MT-CYB SNV
ENSG00000113303	BTNL8	-0.570157	<0.001	MT-CYB SNV
ENSG00000187566	NHLRC1	0.561249	<0.001	MT-CYB SNV
ENSG00000124532	MRS2	0.570157	<0.001	MT-CYB SNV
ENSG00000219682	AL133268.1	-0.561249	<0.001	MT-CYB SNV
ENSG00000278677	HIST1H2AM	0.561249	<0.001	MT-CYB SNV
ENSG00000161896	IP6K3	0.561249	<0.001	MT-CYB SNV
ENSG00000065060	UHRF1BP1	0.570157	<0.001	MT-CYB SNV
ENSG00000064995	TAF11	0.570157	<0.001	MT-CYB SNV
ENSG00000112062	MAPK14	0.561249	<0.001	MT-CYB SNV
ENSG00000289286		-0.561249	<0.001	MT-CYB SNV
ENSG00000118402	ELOVL4	0.570157	<0.001	MT-CYB SNV
ENSG00000213131	YWHAZP4	0.570157	<0.001	MT-CYB SNV
ENSG00000236166	AL021408.1	-0.561249	<0.001	MT-CYB SNV
ENSG00000234084	AL049552.1	-0.570157	<0.001	MT-CYB SNV
ENSG00000131023	LATS1	-0.570157	<0.001	MT-CYB SNV
ENSG00000235086	FNDC1-IT1	0.561249	<0.001	MT-CYB SNV
ENSG00000130396	AFDN	-0.561249	<0.001	MT-CYB SNV
ENSG00000244480	AC005154.2	-0.570157	<0.001	MT-CYB SNV
ENSG00000229459	AC023669.1	0.561249	<0.001	MT-CYB SNV
ENSG00000006634	DBF4	0.561249	<0.001	MT-CYB SNV
ENSG00000240578	TRBV22-1	0.570157	<0.001	MT-CYB SNV
ENSG00000239992	TRBVA	0.570157	<0.001	MT-CYB SNV
ENSG00000164743	C8orf48	-0.570157	<0.001	MT-CYB SNV
ENSG00000038945	MSR1	0.561249	<0.001	MT-CYB SNV
ENSG00000147419	CCDC25	-0.561249	<0.001	MT-CYB SNV
ENSG00000104442	ARMC1	0.561249	<0.001	MT-CYB SNV
ENSG00000253317	AC078906.1	0.570157	<0.001	MT-CYB SNV
ENSG00000156172	C8orf37	-0.570157	<0.001	MT-CYB SNV
ENSG00000104356	POP1	0.561249	<0.001	MT-CYB SNV
ENSG00000186583	SPATC1	0.570157	<0.001	MT-CYB SNV
ENSG00000237158	AL353718.1	0.570157	<0.001	MT-CYB SNV
ENSG00000236924	AL162411.1	0.561249	<0.001	MT-CYB SNV
ENSG00000147874	HAUS6	0.561249	<0.001	MT-CYB SNV
ENSG00000237088	AL163193.1	-0.570157	<0.001	MT-CYB SNV
ENSG00000137094	DNAJB5	0.561249	<0.001	MT-CYB SNV
ENSG00000274026	FAM27E3	-0.570157	<0.001	MT-CYB SNV
ENSG00000213612	FAM220CP	-0.570157	<0.001	MT-CYB SNV
ENSG00000136936	XPA	-0.561249	<0.001	MT-CYB SNV
ENSG00000225376	TMEM246-AS1	-0.570157	<0.001	MT-CYB SNV
ENSG00000122872	ARL4AP1	-0.561249	<0.001	MT-CYB SNV
ENSG00000095587	TLL2	0.561249	<0.001	MT-CYB SNV
ENSG00000023839	ABCC2	-0.570157	<0.001	MT-CYB SNV
ENSG00000273162	AL133215.2	0.570157	<0.001	MT-CYB SNV
ENSG00000166387	PPFIBP2	-0.570157	<0.001	MT-CYB SNV
ENSG00000271332	AC023206.1	-0.570157	<0.001	MT-CYB SNV
ENSG00000110711	AIP	0.570157	<0.001	MT-CYB SNV
ENSG00000285878	AP002961.1	-0.570157	<0.001	MT-CYB SNV
ENSG00000177098	SCN4B	-0.570157	<0.001	MT-CYB SNV
ENSG00000255909	PDCD5P1	0.570157	<0.001	MT-CYB SNV
ENSG00000135447	PPP1R1A	0.570157	<0.001	MT-CYB SNV
ENSG00000225422	RBMS1P1	0.570157	<0.001	MT-CYB SNV
ENSG00000258111	AC079316.1	0.570157	<0.001	MT-CYB SNV
ENSG00000265745	RN7SL375P	0.561249	<0.001	MT-CYB SNV
ENSG00000153531	ADPRHL1	-0.561249	<0.001	MT-CYB SNV
ENSG00000258976	AC013451.2	0.570157	<0.001	MT-CYB SNV
ENSG00000119640	ACYP1	-0.561249	<0.001	MT-CYB SNV
ENSG00000042317	SPATA7	-0.570157	<0.001	MT-CYB SNV
ENSG00000287350	AL137786.2	-0.570157	<0.001	MT-CYB SNV
ENSG00000166165	CKB	-0.561249	<0.001	MT-CYB SNV
ENSG00000138594	TMOD3	-0.570157	<0.001	MT-CYB SNV
ENSG00000255529	POLR2M	-0.570157	<0.001	MT-CYB SNV
ENSG00000275645	AC068338.3	-0.570157	<0.001	MT-CYB SNV
ENSG00000167977	KCTD5	0.561249	<0.001	MT-CYB SNV
ENSG00000233024	NPIPA9	-0.561249	<0.001	MT-CYB SNV
ENSG00000150394	CDH8	0.570157	<0.001	MT-CYB SNV
ENSG00000247324	AC010547.1	-0.561249	<0.001	MT-CYB SNV
ENSG00000220205	VAMP2	-0.570157	<0.001	MT-CYB SNV
ENSG00000065320	NTN1	-0.570157	<0.001	MT-CYB SNV
ENSG00000091542	ALKBH5	-0.561249	<0.001	MT-CYB SNV
ENSG00000265478	AC107982.3	-0.570157	<0.001	MT-CYB SNV
ENSG00000287721	AC061975.8	-0.561249	<0.001	MT-CYB SNV
ENSG00000266830	AC061975.6	0.561249	<0.001	MT-CYB SNV
ENSG00000267221	C17orf113	-0.561249	<0.001	MT-CYB SNV
ENSG00000262879	AC005670.3	-0.570157	<0.001	MT-CYB SNV
ENSG00000108823	SGCA	-0.570157	<0.001	MT-CYB SNV
ENSG00000121053	EPX	-0.570157	<0.001	MT-CYB SNV
ENSG00000227694	RPL23AP74	-0.561249	<0.001	MT-CYB SNV
ENSG00000266714	MYO15B	-0.561249	<0.001	MT-CYB SNV
ENSG00000141646	SMAD4	-0.570157	<0.001	MT-CYB SNV
ENSG00000267317	AC027307.2	-0.561249	<0.001	MT-CYB SNV
ENSG00000267201	LINC01775	0.570157	<0.001	MT-CYB SNV
ENSG00000090674	MCOLN1	0.561249	<0.001	MT-CYB SNV
ENSG00000170948	MBD3L1	-0.561249	<0.001	MT-CYB SNV
ENSG00000267544	AC007229.1	0.570157	<0.001	MT-CYB SNV
ENSG00000273791	AC007204.1	0.570157	<0.001	MT-CYB SNV
ENSG00000197372	ZNF675	0.561249	<0.001	MT-CYB SNV
ENSG00000142528	ZNF473	-0.561249	<0.001	MT-CYB SNV
ENSG00000186474	KLK12	-0.570157	<0.001	MT-CYB SNV
ENSG00000131849	ZNF132	-0.570157	<0.001	MT-CYB SNV
ENSG00000168734	PKIG	-0.570157	<0.001	MT-CYB SNV
ENSG00000132801	ZSWIM3	0.561249	<0.001	MT-CYB SNV
ENSG00000124198	ARFGEF2	0.570157	<0.001	MT-CYB SNV
ENSG00000000419	DPM1	0.561249	<0.001	MT-CYB SNV
ENSG00000101146	RAE1	0.570157	<0.001	MT-CYB SNV
ENSG00000226935	LINC00161	-0.570157	<0.001	MT-CYB SNV
ENSG00000179750	APOBEC3B	0.570157	<0.001	MT-CYB SNV
ENSG00000280383	Z95331.1	-0.561249	<0.001	MT-CYB SNV
ENSG00000237531	AL672277.1	-0.561249	<0.001	MT-CYB SNV
ENSG00000173681	BCLAF3	-0.561249	<0.001	MT-CYB SNV
ENSG00000102174	PHEX	0.570157	<0.001	MT-CYB SNV
ENSG00000233921	RPS15AP40	-0.570157	<0.001	MT-CYB SNV
ENSG00000288739		-0.570157	<0.001	MT-CYB SNV
ENSG00000120498	TEX11	0.561249	<0.001	MT-CYB SNV
ENSG00000101882	NKAP	-0.570157	<0.001	MT-CYB SNV
ENSG00000237307	SRRM1P3	-0.561249	<0.001	MT-CYB SNV
ENSG00000288098	AL031073.2	0.570157	<0.001	MT-CYB SNV
ENSG00000286085	AL109653.3	0.561249	<0.001	MT-CYB SNV
ENSG00000233894	AC105271.1	-0.55234	<0.001	MT-CYB SNV
ENSG00000122417	ODF2L	-0.55234	<0.001	MT-CYB SNV
ENSG00000227850	SEPTIN2P1	0.55234	<0.001	MT-CYB SNV
ENSG00000224965	LINC02586	-0.55234	<0.001	MT-CYB SNV
ENSG00000169905	TOR1AIP2	0.55234	<0.001	MT-CYB SNV
ENSG00000214796	AC098934.1	0.55234	<0.001	MT-CYB SNV
ENSG00000136628	EPRS	0.55234	<0.001	MT-CYB SNV
ENSG00000273416	AL732292.2	0.55234	<0.001	MT-CYB SNV
ENSG00000138095	LRPPRC	0.55234	<0.001	MT-CYB SNV
ENSG00000124374	PAIP2B	-0.55234	<0.001	MT-CYB SNV
ENSG00000153094	BCL2L11	0.55234	<0.001	MT-CYB SNV
ENSG00000287937	AC079753.2	0.55234	<0.001	MT-CYB SNV
ENSG00000153237	CCDC148	-0.55234	<0.001	MT-CYB SNV
ENSG00000182187	CRYGB	0.55234	<0.001	MT-CYB SNV
ENSG00000163466	ARPC2	0.55234	<0.001	MT-CYB SNV
ENSG00000146205	ANO7	0.55234	<0.001	MT-CYB SNV
ENSG00000144868	TMEM108	0.55234	<0.001	MT-CYB SNV
ENSG00000169251	NMD3	0.55234	<0.001	MT-CYB SNV
ENSG00000185621	LMLN	-0.55234	<0.001	MT-CYB SNV
ENSG00000128059	PPAT	0.55234	<0.001	MT-CYB SNV
ENSG00000145388	METTL14	-0.55234	<0.001	MT-CYB SNV
ENSG00000286292	AC099343.4	-0.55234	<0.001	MT-CYB SNV
ENSG00000225138	SLC9A3-AS1	-0.55234	<0.001	MT-CYB SNV
ENSG00000272347	AC116351.2	-0.55234	<0.001	MT-CYB SNV
ENSG00000289497		0.55234	<0.001	MT-CYB SNV
ENSG00000250602	AC093535.1	-0.55234	<0.001	MT-CYB SNV
ENSG00000233006	MIR3936HG	-0.55234	<0.001	MT-CYB SNV
ENSG00000246596	AC139795.1	-0.55234	<0.001	MT-CYB SNV
ENSG00000111845	PAK1IP1	0.55234	<0.001	MT-CYB SNV
ENSG00000172201	ID4	-0.55234	<0.001	MT-CYB SNV
ENSG00000124610	HIST1H1A	0.55234	<0.001	MT-CYB SNV
ENSG00000204348	DXO	0.55234	<0.001	MT-CYB SNV
ENSG00000161904	LEMD2	0.55234	<0.001	MT-CYB SNV
ENSG00000183826	BTBD9	-0.55234	<0.001	MT-CYB SNV
ENSG00000124641	MED20	0.55234	<0.001	MT-CYB SNV
ENSG00000146232	NFKBIE	0.55234	<0.001	MT-CYB SNV
ENSG00000112234	FBXL4	-0.55234	<0.001	MT-CYB SNV
ENSG00000217241	CBX3P9	0.55234	<0.001	MT-CYB SNV
ENSG00000135541	AHI1	-0.55234	<0.001	MT-CYB SNV
ENSG00000106460	TMEM106B	-0.55234	<0.001	MT-CYB SNV
ENSG00000282381	AC104073.4	0.55234	<0.001	MT-CYB SNV
ENSG00000146856	AGBL3	-0.55234	<0.001	MT-CYB SNV
ENSG00000286985	AC022239.2	0.55234	<0.001	MT-CYB SNV
ENSG00000106733	NMRK1	-0.55234	<0.001	MT-CYB SNV
ENSG00000226334	AL359182.1	0.55234	<0.001	MT-CYB SNV
ENSG00000122882	ECD	0.55234	<0.001	MT-CYB SNV
ENSG00000288918		-0.55234	<0.001	MT-CYB SNV
ENSG00000166313	APBB1	-0.55234	<0.001	MT-CYB SNV
ENSG00000255143	AP000879.2	-0.55234	<0.001	MT-CYB SNV
ENSG00000254851	AP005018.2	0.55234	<0.001	MT-CYB SNV
ENSG00000110074	FOXRED1	0.55234	<0.001	MT-CYB SNV
ENSG00000280832	GSEC	0.55234	<0.001	MT-CYB SNV
ENSG00000287713	AC006517.2	0.55234	<0.001	MT-CYB SNV
ENSG00000257027	AC010186.3	-0.55234	<0.001	MT-CYB SNV
ENSG00000134297	PLEKHA8P1	0.55234	<0.001	MT-CYB SNV
ENSG00000263838	MIR4698	-0.55234	<0.001	MT-CYB SNV
ENSG00000139725	RHOF	0.55234	<0.001	MT-CYB SNV
ENSG00000196199	MPHOSPH8	-0.55234	<0.001	MT-CYB SNV
ENSG00000236242	MYO16-AS1	0.55234	<0.001	MT-CYB SNV
ENSG00000092009	CMA1	-0.55234	<0.001	MT-CYB SNV
ENSG00000179454	KLHL28	-0.55234	<0.001	MT-CYB SNV
ENSG00000054983	GALC	-0.55234	<0.001	MT-CYB SNV
ENSG00000100784	RPS6KA5	-0.55234	<0.001	MT-CYB SNV
ENSG00000285948	AC123768.5	0.55234	<0.001	MT-CYB SNV
ENSG00000260657	AC107871.2	-0.55234	<0.001	MT-CYB SNV
ENSG00000276710	CSPG4P10	-0.55234	<0.001	MT-CYB SNV
ENSG00000186628	FSD2	-0.55234	<0.001	MT-CYB SNV
ENSG00000140511	HAPLN3	0.55234	<0.001	MT-CYB SNV
ENSG00000087250	MT3	0.55234	<0.001	MT-CYB SNV
ENSG00000140876	NUDT7	-0.55234	<0.001	MT-CYB SNV
ENSG00000108958	AC130689.1	0.55234	<0.001	MT-CYB SNV
ENSG00000262165	AC233723.1	-0.55234	<0.001	MT-CYB SNV
ENSG00000262681	AC005722.3	-0.55234	<0.001	MT-CYB SNV
ENSG00000109103	UNC119	0.55234	<0.001	MT-CYB SNV
ENSG00000285931	AC005495.2	-0.55234	<0.001	MT-CYB SNV
ENSG00000167889	MGAT5B	0.55234	<0.001	MT-CYB SNV
ENSG00000141562	NARF	0.55234	<0.001	MT-CYB SNV
ENSG00000101489	CELF4	0.55234	<0.001	MT-CYB SNV
ENSG00000233270	SNRPEP4	0.55234	<0.001	MT-CYB SNV
ENSG00000105607	GCDH	0.55234	<0.001	MT-CYB SNV
ENSG00000224543	SNRPGP15	0.55234	<0.001	MT-CYB SNV
ENSG00000277806	AC006213.4	-0.55234	<0.001	MT-CYB SNV
ENSG00000268496	AC245884.9	-0.55234	<0.001	MT-CYB SNV
ENSG00000089195	TRMT6	0.55234	<0.001	MT-CYB SNV
ENSG00000124243	BCAS4	0.55234	<0.001	MT-CYB SNV
ENSG00000187268	FAM9C	0.55234	<0.001	MT-CYB SNV
ENSG00000225905	AL391244.1	-0.543431	<0.001	MT-CYB SNV
ENSG00000187730	GABRD	0.543431	<0.001	MT-CYB SNV
ENSG00000116771	AGMAT	0.543431	<0.001	MT-CYB SNV
ENSG00000203943	SAMD13	-0.543431	<0.001	MT-CYB SNV
ENSG00000234099	MTND4P11	-0.543431	<0.001	MT-CYB SNV
ENSG00000226960	MTCO1P21	-0.543431	<0.001	MT-CYB SNV
ENSG00000143107	FNDC7	0.543431	<0.001	MT-CYB SNV
ENSG00000023902	PLEKHO1	0.543431	<0.001	MT-CYB SNV
ENSG00000125462	C1orf61	0.543431	<0.001	MT-CYB SNV
ENSG00000197965	MPZL1	0.543431	<0.001	MT-CYB SNV
ENSG00000203740	METTL11B	0.543431	<0.001	MT-CYB SNV
ENSG00000203724	C1orf53	0.543431	<0.001	MT-CYB SNV
ENSG00000287008	AC099563.2	0.543431	<0.001	MT-CYB SNV
ENSG00000285872	AC007240.3	0.543431	<0.001	MT-CYB SNV
ENSG00000138035	PNPT1	0.543431	<0.001	MT-CYB SNV
ENSG00000138071	ACTR2	0.543431	<0.001	MT-CYB SNV
ENSG00000235959	AC009237.6	0.543431	<0.001	MT-CYB SNV
ENSG00000115091	ACTR3	0.543431	<0.001	MT-CYB SNV
ENSG00000273258	AC016737.2	-0.543431	<0.001	MT-CYB SNV
ENSG00000115541	HSPE1	0.543431	<0.001	MT-CYB SNV
ENSG00000289698		-0.543431	<0.001	MT-CYB SNV
ENSG00000184182	UBE2F	0.543431	<0.001	MT-CYB SNV
ENSG00000114904	NEK4	-0.543431	<0.001	MT-CYB SNV
ENSG00000071794	HLTF	0.543431	<0.001	MT-CYB SNV
ENSG00000272096	RN7SL715P	-0.543431	<0.001	MT-CYB SNV
ENSG00000114209	PDCD10	0.543431	<0.001	MT-CYB SNV
ENSG00000239093	AC068299.1	0.543431	<0.001	MT-CYB SNV
ENSG00000170871	KIAA0232	-0.543431	<0.001	MT-CYB SNV
ENSG00000259959	AC107068.1	-0.543431	<0.001	MT-CYB SNV
ENSG00000250062	AC104827.1	-0.543431	<0.001	MT-CYB SNV
ENSG00000245556	SCAMP1-AS1	-0.543431	<0.001	MT-CYB SNV
ENSG00000228716	DHFR	0.543431	<0.001	MT-CYB SNV
ENSG00000175449	RFESD	-0.543431	<0.001	MT-CYB SNV
ENSG00000168405	CMAHP	-0.543431	<0.001	MT-CYB SNV
ENSG00000180596	HIST1H2BC	0.543431	<0.001	MT-CYB SNV
ENSG00000158406	HIST1H4H	0.543431	<0.001	MT-CYB SNV
ENSG00000218748	DBIP1	-0.543431	<0.001	MT-CYB SNV
ENSG00000111850	SMIM8	-0.543431	<0.001	MT-CYB SNV
ENSG00000273100	AL596442.2	0.543431	<0.001	MT-CYB SNV
ENSG00000132436	FIGNL1	0.543431	<0.001	MT-CYB SNV
ENSG00000135245	HILPDA	0.543431	<0.001	MT-CYB SNV
ENSG00000246366	LACTB2-AS1	0.543431	<0.001	MT-CYB SNV
ENSG00000249816	LINC00964	-0.543431	<0.001	MT-CYB SNV
ENSG00000104415	CCN4	0.543431	<0.001	MT-CYB SNV
ENSG00000232104	RFX3-AS1	-0.543431	<0.001	MT-CYB SNV
ENSG00000148090	AUH	-0.543431	<0.001	MT-CYB SNV
ENSG00000134460	IL2RA	0.543431	<0.001	MT-CYB SNV
ENSG00000225383	SFTA1P	0.543431	<0.001	MT-CYB SNV
ENSG00000278561	PTPN20CP	-0.543431	<0.001	MT-CYB SNV
ENSG00000230091	TMEM254-AS1	-0.543431	<0.001	MT-CYB SNV
ENSG00000119969	HELLS	0.543431	<0.001	MT-CYB SNV
ENSG00000224023	EDRF1-DT	-0.543431	<0.001	MT-CYB SNV
ENSG00000255160	AC009652.1	-0.543431	<0.001	MT-CYB SNV
ENSG00000110442	COMMD9	0.543431	<0.001	MT-CYB SNV
ENSG00000162174	ASRGL1	-0.543431	<0.001	MT-CYB SNV
ENSG00000110721	CHKA	0.543431	<0.001	MT-CYB SNV
ENSG00000118369	USP35	0.543431	<0.001	MT-CYB SNV
ENSG00000279269	AP003072.3	-0.543431	<0.001	MT-CYB SNV
ENSG00000287245	AP001981.2	0.543431	<0.001	MT-CYB SNV
ENSG00000254980	AP002008.1	-0.543431	<0.001	MT-CYB SNV
ENSG00000274315	AC009318.3	-0.543431	<0.001	MT-CYB SNV
ENSG00000135424	ITGA7	0.543431	<0.001	MT-CYB SNV
ENSG00000252206	RNU7-40P	0.543431	<0.001	MT-CYB SNV
ENSG00000179104	TMTC2	-0.543431	<0.001	MT-CYB SNV
ENSG00000280426	AC084876.2	0.543431	<0.001	MT-CYB SNV
ENSG00000230710	LINC00332	-0.543431	<0.001	MT-CYB SNV
ENSG00000120690	ELF1	-0.543431	<0.001	MT-CYB SNV
ENSG00000235984	GPC5-AS1	-0.543431	<0.001	MT-CYB SNV
ENSG00000258608	DNAJC19P9	0.543431	<0.001	MT-CYB SNV
ENSG00000128881	TTBK2	-0.543431	<0.001	MT-CYB SNV
ENSG00000103642	LACTB	0.543431	<0.001	MT-CYB SNV
ENSG00000245750	DRAIC	-0.543431	<0.001	MT-CYB SNV
ENSG00000130731	METTL26	0.543431	<0.001	MT-CYB SNV
ENSG00000169221	TBC1D10B	0.543431	<0.001	MT-CYB SNV
ENSG00000153774	CFDP1	-0.543431	<0.001	MT-CYB SNV
ENSG00000260643	AC092718.3	-0.543431	<0.001	MT-CYB SNV
ENSG00000141040	ZNF287	-0.543431	<0.001	MT-CYB SNV
ENSG00000243655	AC132825.2	-0.543431	<0.001	MT-CYB SNV
ENSG00000141376	BCAS3	-0.543431	<0.001	MT-CYB SNV
ENSG00000187013	C17orf82	-0.543431	<0.001	MT-CYB SNV
ENSG00000266970	AC061992.2	0.543431	<0.001	MT-CYB SNV
ENSG00000266405	AP005061.1	-0.543431	<0.001	MT-CYB SNV
ENSG00000267327	AC009271.1	0.543431	<0.001	MT-CYB SNV
ENSG00000105185	PDCD5	0.543431	<0.001	MT-CYB SNV
ENSG00000011478	QPCTL	0.543431	<0.001	MT-CYB SNV
ENSG00000269473	AC012313.8	-0.543431	<0.001	MT-CYB SNV
ENSG00000101292	PROKR2	0.543431	<0.001	MT-CYB SNV
ENSG00000199691	RN7SKP173	-0.543431	<0.001	MT-CYB SNV
ENSG00000020256	ZFP64	0.543431	<0.001	MT-CYB SNV
ENSG00000166351	POTED	0.543431	<0.001	MT-CYB SNV
ENSG00000198054	DSCR8	0.543431	<0.001	MT-CYB SNV
ENSG00000181544	FANCB	0.543431	<0.001	MT-CYB SNV
ENSG00000225882	LINC01456	0.543431	<0.001	MT-CYB SNV
ENSG00000102078	SLC25A14	-0.543431	<0.001	MT-CYB SNV
ENSG00000269096	CT45A3	0.543431	<0.001	MT-CYB SNV
ENSG00000189410	SH2D5	0.525614	<0.001	MT-CYB SNV
ENSG00000130768	SMPDL3B	0.525614	<0.001	MT-CYB SNV
ENSG00000255811	AL121988.1	-0.534523	<0.001	MT-CYB SNV
ENSG00000162621	LRRC53	-0.525614	<0.001	MT-CYB SNV
ENSG00000228852	AC092802.2	-0.525614	<0.001	MT-CYB SNV
ENSG00000234257	SOD2P1	0.525614	<0.001	MT-CYB SNV
ENSG00000227963	RBM15-AS1	-0.534523	<0.001	MT-CYB SNV
ENSG00000160741	CRTC2	0.525614	<0.001	MT-CYB SNV
ENSG00000162813	BPNT1	0.534523	<0.001	MT-CYB SNV
ENSG00000186063	AIDA	0.525614	<0.001	MT-CYB SNV
ENSG00000162851	TFB2M	0.525614	<0.001	MT-CYB SNV
ENSG00000232451	AC018467.1	-0.534523	<0.001	MT-CYB SNV
ENSG00000115207	GTF3C2	0.525614	<0.001	MT-CYB SNV
ENSG00000227292	AC009229.1	0.525614	<0.001	MT-CYB SNV
ENSG00000171150	SOCS5	0.525614	<0.001	MT-CYB SNV
ENSG00000095002	MSH2	0.525614	<0.001	MT-CYB SNV
ENSG00000224071	AC009474.1	-0.525614	<0.001	MT-CYB SNV
ENSG00000153246	PLA2R1	-0.534523	<0.001	MT-CYB SNV
ENSG00000231689	LINC01090	-0.534523	<0.001	MT-CYB SNV
ENSG00000261338	AC021016.2	-0.534523	<0.001	MT-CYB SNV
ENSG00000123989	CHPF	0.534523	<0.001	MT-CYB SNV
ENSG00000171551	ECEL1	0.534523	<0.001	MT-CYB SNV
ENSG00000189229	AC069277.1	0.534523	<0.001	MT-CYB SNV
ENSG00000144645	OSBPL10	0.534523	<0.001	MT-CYB SNV
ENSG00000248592	STIMATE-MUSTN1	-0.525614	<0.001	MT-CYB SNV
ENSG00000163666	HESX1	0.525614	<0.001	MT-CYB SNV
ENSG00000237186	AC092418.1	-0.534523	<0.001	MT-CYB SNV
ENSG00000174173	TRMT10C	0.534523	<0.001	MT-CYB SNV
ENSG00000178631	ACTG1P1	-0.534523	<0.001	MT-CYB SNV
ENSG00000232233	LINC02043	0.525614	<0.001	MT-CYB SNV
ENSG00000169026	SLC49A3	0.525614	<0.001	MT-CYB SNV
ENSG00000286888	AC006427.2	-0.534523	<0.001	MT-CYB SNV
ENSG00000246560	UBE2D3-AS1	-0.534523	<0.001	MT-CYB SNV
ENSG00000250344	AC105254.1	-0.525614	<0.001	MT-CYB SNV
ENSG00000250326	AC104596.1	-0.534523	<0.001	MT-CYB SNV
ENSG00000251418	ASS1P8	-0.534523	<0.001	MT-CYB SNV
ENSG00000251273	LINC02228	0.534523	<0.001	MT-CYB SNV
ENSG00000229666	MAST4-AS1	-0.525614	<0.001	MT-CYB SNV
ENSG00000085365	SCAMP1	-0.534523	<0.001	MT-CYB SNV
ENSG00000113525	IL5	-0.525614	<0.001	MT-CYB SNV
ENSG00000185689	C6orf201	-0.525614	<0.001	MT-CYB SNV
ENSG00000205444	AL034376.1	0.525614	<0.001	MT-CYB SNV
ENSG00000242524	OR2U2P	-0.534523	<0.001	MT-CYB SNV
ENSG00000204622	HLA-J	-0.534523	<0.001	MT-CYB SNV
ENSG00000204544	MUC21	0.534523	<0.001	MT-CYB SNV
ENSG00000227057	WDR46	0.525614	<0.001	MT-CYB SNV
ENSG00000197753	LHFPL5	0.534523	<0.001	MT-CYB SNV
ENSG00000285888	Z85996.2	-0.525614	<0.001	MT-CYB SNV
ENSG00000266680	AL135905.1	-0.525614	<0.001	MT-CYB SNV
ENSG00000203797	DDO	-0.525614	<0.001	MT-CYB SNV
ENSG00000180658	OR2A4	-0.525614	<0.001	MT-CYB SNV
ENSG00000197081	IGF2R	0.534523	<0.001	MT-CYB SNV
ENSG00000130023	ERMARD	-0.525614	<0.001	MT-CYB SNV
ENSG00000271234	AL078605.1	-0.534523	<0.001	MT-CYB SNV
ENSG00000136261	BZW2	0.525614	<0.001	MT-CYB SNV
ENSG00000187037	GPR141	0.534523	<0.001	MT-CYB SNV
ENSG00000201772	SNORA5C	0.534523	<0.001	MT-CYB SNV
ENSG00000218305	CDC14C	-0.534523	<0.001	MT-CYB SNV
ENSG00000132437	DDC	0.534523	<0.001	MT-CYB SNV
ENSG00000147316	MCPH1	-0.525614	<0.001	MT-CYB SNV
ENSG00000147475	ERLIN2	-0.534523	<0.001	MT-CYB SNV
ENSG00000167912	AC090152.1	0.525614	<0.001	MT-CYB SNV
ENSG00000247081	BAALC-AS1	-0.534523	<0.001	MT-CYB SNV
ENSG00000104472	CHRAC1	0.534523	<0.001	MT-CYB SNV
ENSG00000182307	C8orf33	0.534523	<0.001	MT-CYB SNV
ENSG00000236496	GPS2P1	-0.534523	<0.001	MT-CYB SNV
ENSG00000256968	SNRPEP2	0.534523	<0.001	MT-CYB SNV
ENSG00000222202	RNU4-26P	-0.534523	<0.001	MT-CYB SNV
ENSG00000130957	FBP2	0.534523	<0.001	MT-CYB SNV
ENSG00000159712	ANKRD18CP	-0.525614	<0.001	MT-CYB SNV
ENSG00000224992	AL445645.1	-0.534523	<0.001	MT-CYB SNV
ENSG00000185736	ADARB2	-0.525614	<0.001	MT-CYB SNV
ENSG00000169826	CSGALNACT2	0.525614	<0.001	MT-CYB SNV
ENSG00000196932	TMEM26	0.534523	<0.001	MT-CYB SNV
ENSG00000285871	AL359844.1	-0.525614	<0.001	MT-CYB SNV
ENSG00000177042	TMEM80	-0.534523	<0.001	MT-CYB SNV
ENSG00000151117	TMEM86A	0.525614	<0.001	MT-CYB SNV
ENSG00000289194		0.534523	<0.001	MT-CYB SNV
ENSG00000137478	FCHSD2	0.525614	<0.001	MT-CYB SNV
ENSG00000288018	AP003120.1	-0.525614	<0.001	MT-CYB SNV
ENSG00000048028	USP28	0.534523	<0.001	MT-CYB SNV
ENSG00000166741	NNMT	0.534523	<0.001	MT-CYB SNV
ENSG00000134545	KLRC1	-0.534523	<0.001	MT-CYB SNV
ENSG00000257114	LINC02450	0.534523	<0.001	MT-CYB SNV
ENSG00000152556	PFKM	0.525614	<0.001	MT-CYB SNV
ENSG00000150990	DHX37	0.534523	<0.001	MT-CYB SNV
ENSG00000279730	KMT5AP1	0.525614	<0.001	MT-CYB SNV
ENSG00000223685	LINC00571	-0.534523	<0.001	MT-CYB SNV
ENSG00000118946	PCDH17	-0.534523	<0.001	MT-CYB SNV
ENSG00000201793	RN7SKP9	-0.525614	<0.001	MT-CYB SNV
ENSG00000139800	ZIC5	0.534523	<0.001	MT-CYB SNV
ENSG00000233695	GAS6-AS1	-0.525614	<0.001	MT-CYB SNV
ENSG00000157306	ZFHX2-AS1	-0.525614	<0.001	MT-CYB SNV
ENSG00000151838	CCDC175	-0.534523	<0.001	MT-CYB SNV
ENSG00000258427	RBM8B	0.534523	<0.001	MT-CYB SNV
ENSG00000247287	AL359220.1	-0.534523	<0.001	MT-CYB SNV
ENSG00000119686	FLVCR2	0.525614	<0.001	MT-CYB SNV
ENSG00000258884	LINC02321	0.534523	<0.001	MT-CYB SNV
ENSG00000272533	SNORA28	-0.525614	<0.001	MT-CYB SNV
ENSG00000253209	IGHV3-65	0.534523	<0.001	MT-CYB SNV
ENSG00000283906	IGHV4-80	-0.525614	<0.001	MT-CYB SNV
ENSG00000259254	AC022405.1	0.525614	<0.001	MT-CYB SNV
ENSG00000104133	SPG11	-0.525614	<0.001	MT-CYB SNV
ENSG00000259306	AC020891.2	0.525614	<0.001	MT-CYB SNV
ENSG00000138617	PARP16	-0.525614	<0.001	MT-CYB SNV
ENSG00000259462	CPEB1-AS1	-0.534523	<0.001	MT-CYB SNV
ENSG00000229809	ZNF688	-0.534523	<0.001	MT-CYB SNV
ENSG00000178226	PRSS36	0.534523	<0.001	MT-CYB SNV
ENSG00000125124	BBS2	-0.534523	<0.001	MT-CYB SNV
ENSG00000276663	AC009090.3	-0.525614	<0.001	MT-CYB SNV
ENSG00000103023	PRSS54	-0.534523	<0.001	MT-CYB SNV
ENSG00000261611	AC010547.4	-0.525614	<0.001	MT-CYB SNV
ENSG00000040633	PHF23	0.525614	<0.001	MT-CYB SNV
ENSG00000188803	SHISA6	-0.525614	<0.001	MT-CYB SNV
ENSG00000266368	AC005410.2	-0.525614	<0.001	MT-CYB SNV
ENSG00000266490	AC127024.5	-0.525614	<0.001	MT-CYB SNV
ENSG00000263535	AK4P1	0.525614	<0.001	MT-CYB SNV
ENSG00000267002	AC060780.1	-0.525614	<0.001	MT-CYB SNV
ENSG00000267151	MIR2117HG	-0.534523	<0.001	MT-CYB SNV
ENSG00000262001	DLGAP1-AS2	-0.525614	<0.001	MT-CYB SNV
ENSG00000134042	MRO	0.534523	<0.001	MT-CYB SNV
ENSG00000278000	AC139100.2	-0.534523	<0.001	MT-CYB SNV
ENSG00000104915	STX10	0.534523	<0.001	MT-CYB SNV
ENSG00000064490	RFXANK	0.525614	<0.001	MT-CYB SNV
ENSG00000267296	CEBPA-DT	-0.534523	<0.001	MT-CYB SNV
ENSG00000153896	ZNF599	-0.534523	<0.001	MT-CYB SNV
ENSG00000176222	ZNF404	-0.525614	<0.001	MT-CYB SNV
ENSG00000159882	ZNF230	-0.534523	<0.001	MT-CYB SNV
ENSG00000160013	PTGIR	0.525614	<0.001	MT-CYB SNV
ENSG00000170367	CST5	0.525614	<0.001	MT-CYB SNV
ENSG00000227195	MIR663AHG	0.534523	<0.001	MT-CYB SNV
ENSG00000101391	CDK5RAP1	0.525614	<0.001	MT-CYB SNV
ENSG00000132823	OSER1	0.534523	<0.001	MT-CYB SNV
ENSG00000283757	AL031686.1	-0.534523	<0.001	MT-CYB SNV
ENSG00000149657	LSM14B	0.534523	<0.001	MT-CYB SNV
ENSG00000231201	AF127577.2	-0.525614	<0.001	MT-CYB SNV
ENSG00000159079	CFAP298	-0.534523	<0.001	MT-CYB SNV
ENSG00000214955	AP000317.1	0.525614	<0.001	MT-CYB SNV
ENSG00000093100	AC016026.1	-0.525614	<0.001	MT-CYB SNV
ENSG00000100027	YPEL1	0.525614	<0.001	MT-CYB SNV
ENSG00000211664	IGLV2-18	0.534523	<0.001	MT-CYB SNV
ENSG00000184117	NIPSNAP1	0.534523	<0.001	MT-CYB SNV
ENSG00000177096	PHETA2	0.525614	<0.001	MT-CYB SNV
ENSG00000236276	NDP-AS1	-0.525614	<0.001	MT-CYB SNV
ENSG00000233585	AC231533.2	0.525614	<0.001	MT-CYB SNV
ENSG00000187601	MAGEH1	-0.525614	<0.001	MT-CYB SNV
ENSG00000258545	RHOXF1-AS1	-0.534523	<0.001	MT-CYB SNV
ENSG00000198840	MT-ND3	-0.534523	<0.001	MT-CYB SNV
ENSG00000181773	GPR3	0.516705	<0.001	MT-CYB SNV
ENSG00000230116	AL445669.1	-0.516705	<0.001	MT-CYB SNV
ENSG00000285473	AL691520.1	0.516705	<0.001	MT-CYB SNV
ENSG00000229051	LINC01788	0.516705	<0.001	MT-CYB SNV
ENSG00000229956	ZRANB2-AS2	-0.516705	<0.001	MT-CYB SNV
ENSG00000196420	S100A5	0.516705	<0.001	MT-CYB SNV
ENSG00000076321	KLHL20	0.516705	<0.001	MT-CYB SNV
ENSG00000230124	ACBD6	0.516705	<0.001	MT-CYB SNV
ENSG00000008118	CAMK1G	0.516705	<0.001	MT-CYB SNV
ENSG00000232835	AC107057.1	0.516705	<0.001	MT-CYB SNV
ENSG00000170802	FOXN2	0.516705	<0.001	MT-CYB SNV
ENSG00000170264	FAM161A	-0.516705	<0.001	MT-CYB SNV
ENSG00000135617	PRADC1	0.516705	<0.001	MT-CYB SNV
ENSG00000211460	TSN	0.516705	<0.001	MT-CYB SNV
ENSG00000138433	CIR1	-0.516705	<0.001	MT-CYB SNV
ENSG00000163328	GPR155	0.516705	<0.001	MT-CYB SNV
ENSG00000169814	BTD	-0.516705	<0.001	MT-CYB SNV
ENSG00000213431	AC080014.1	-0.516705	<0.001	MT-CYB SNV
ENSG00000248932	AC046134.2	-0.516705	<0.001	MT-CYB SNV
ENSG00000228308	LINC01209	0.516705	<0.001	MT-CYB SNV
ENSG00000171109	MFN1	0.516705	<0.001	MT-CYB SNV
ENSG00000163281	GNPDA2	-0.516705	<0.001	MT-CYB SNV
ENSG00000174796	THAP6	-0.516705	<0.001	MT-CYB SNV
ENSG00000250215	CIR1P2	-0.516705	<0.001	MT-CYB SNV
ENSG00000205208	C4orf46	0.516705	<0.001	MT-CYB SNV
ENSG00000286121	AC093298.2	-0.516705	<0.001	MT-CYB SNV
ENSG00000248489	LINC02062	-0.516705	<0.001	MT-CYB SNV
ENSG00000248709	AC008549.1	-0.516705	<0.001	MT-CYB SNV
ENSG00000272142	AL359643.3	0.516705	<0.001	MT-CYB SNV
ENSG00000187475	HIST1H1T	0.516705	<0.001	MT-CYB SNV
ENSG00000287413	AL449363.2	-0.516705	<0.001	MT-CYB SNV
ENSG00000225546	LINC02476	0.516705	<0.001	MT-CYB SNV
ENSG00000211731	TRBV5-7	0.516705	<0.001	MT-CYB SNV
ENSG00000244052	RPL5P24	-0.516705	<0.001	MT-CYB SNV
ENSG00000107018	RLN1	-0.516705	<0.001	MT-CYB SNV
ENSG00000236680	AL356000.1	-0.516705	<0.001	MT-CYB SNV
ENSG00000198246	SLC29A3	0.516705	<0.001	MT-CYB SNV
ENSG00000230417	LINC00595	0.516705	<0.001	MT-CYB SNV
ENSG00000231104	AC022395.1	-0.516705	<0.001	MT-CYB SNV
ENSG00000176171	BNIP3	0.516705	<0.001	MT-CYB SNV
ENSG00000249633	OR52V1P	-0.516705	<0.001	MT-CYB SNV
ENSG00000110328	GALNT18	0.516705	<0.001	MT-CYB SNV
ENSG00000246174	KCTD21-AS1	0.516705	<0.001	MT-CYB SNV
ENSG00000255504	AP001533.1	-0.516705	<0.001	MT-CYB SNV
ENSG00000254750	CASP1P2	0.516705	<0.001	MT-CYB SNV
ENSG00000255428	AP002008.3	-0.516705	<0.001	MT-CYB SNV
ENSG00000120471	TP53AIP1	-0.516705	<0.001	MT-CYB SNV
ENSG00000255639	AC005833.1	0.516705	<0.001	MT-CYB SNV
ENSG00000121380	BCL2L14	0.516705	<0.001	MT-CYB SNV
ENSG00000245614	DDX11-AS1	0.516705	<0.001	MT-CYB SNV
ENSG00000139174	PRICKLE1	0.516705	<0.001	MT-CYB SNV
ENSG00000257924	LINC02416	-0.516705	<0.001	MT-CYB SNV
ENSG00000139579	NABP2	0.516705	<0.001	MT-CYB SNV
ENSG00000257815	AC025159.1	-0.516705	<0.001	MT-CYB SNV
ENSG00000120696	KBTBD7	-0.516705	<0.001	MT-CYB SNV
ENSG00000214222	TUBBP2	0.516705	<0.001	MT-CYB SNV
ENSG00000136100	VPS36	-0.516705	<0.001	MT-CYB SNV
ENSG00000136122	BORA	0.516705	<0.001	MT-CYB SNV
ENSG00000234227	RPL7L1P1	-0.516705	<0.001	MT-CYB SNV
ENSG00000277710	NBEAP5	0.516705	<0.001	MT-CYB SNV
ENSG00000240179	RPL26P3	0.516705	<0.001	MT-CYB SNV
ENSG00000129515	SNX6	0.516705	<0.001	MT-CYB SNV
ENSG00000165501	LRR1	0.516705	<0.001	MT-CYB SNV
ENSG00000259096	SHLD2P2	-0.516705	<0.001	MT-CYB SNV
ENSG00000247728	AC091057.2	-0.516705	<0.001	MT-CYB SNV
ENSG00000259326	AC116158.1	-0.516705	<0.001	MT-CYB SNV
ENSG00000259269	AC109630.1	-0.516705	<0.001	MT-CYB SNV
ENSG00000179958	DCTPP1	0.516705	<0.001	MT-CYB SNV
ENSG00000280163	AC040160.2	-0.516705	<0.001	MT-CYB SNV
ENSG00000141293	SKAP1	-0.516705	<0.001	MT-CYB SNV
ENSG00000092929	UNC13D	0.516705	<0.001	MT-CYB SNV
ENSG00000141401	IMPA2	0.516705	<0.001	MT-CYB SNV
ENSG00000134755	DSC2	0.516705	<0.001	MT-CYB SNV
ENSG00000213290	PGK1P2	0.516705	<0.001	MT-CYB SNV
ENSG00000105135	ILVBL	0.516705	<0.001	MT-CYB SNV
ENSG00000267260	AC020928.1	0.516705	<0.001	MT-CYB SNV
ENSG00000177051	FBXO46	0.516705	<0.001	MT-CYB SNV
ENSG00000232871	SEC1P	-0.516705	<0.001	MT-CYB SNV
ENSG00000168995	SIGLEC7	0.516705	<0.001	MT-CYB SNV
ENSG00000214185	XPOTP1	0.516705	<0.001	MT-CYB SNV
ENSG00000101407	TTI1	0.516705	<0.001	MT-CYB SNV
ENSG00000124215	CDH26	-0.516705	<0.001	MT-CYB SNV
ENSG00000226332	AL354836.1	0.516705	<0.001	MT-CYB SNV
ENSG00000160299	PCNT	0.516705	<0.001	MT-CYB SNV
ENSG00000211638	IGLV8-61	0.516705	<0.001	MT-CYB SNV
ENSG00000280424	BX537318.2	-0.516705	<0.001	MT-CYB SNV
ENSG00000231711	LINC00899	-0.516705	<0.001	MT-CYB SNV
ENSG00000102053	ZC3H12B	-0.516705	<0.001	MT-CYB SNV
ENSG00000235131	AL136528.2	-0.507796	<0.001	MT-CYB SNV
ENSG00000070785	EIF2B3	0.507796	<0.001	MT-CYB SNV
ENSG00000081870	HSPB11	-0.507796	<0.001	MT-CYB SNV
ENSG00000223745	CCDC18-AS1	-0.507796	<0.001	MT-CYB SNV
ENSG00000162738	VANGL2	0.507796	<0.001	MT-CYB SNV
ENSG00000158796	DEDD	0.507796	<0.001	MT-CYB SNV
ENSG00000236230	AL356108.1	0.507796	<0.001	MT-CYB SNV
ENSG00000138083	SIX3	0.507796	<0.001	MT-CYB SNV
ENSG00000222685	RN7SKP119	-0.507796	<0.001	MT-CYB SNV
ENSG00000135968	GCC2	-0.507796	<0.001	MT-CYB SNV
ENSG00000163166	IWS1	0.507796	<0.001	MT-CYB SNV
ENSG00000136715	SAP130	0.507796	<0.001	MT-CYB SNV
ENSG00000136699	SMPD4	0.507796	<0.001	MT-CYB SNV
ENSG00000231079	AC105402.3	0.507796	<0.001	MT-CYB SNV
ENSG00000115183	TANC1	0.507796	<0.001	MT-CYB SNV
ENSG00000155760	FZD7	0.507796	<0.001	MT-CYB SNV
ENSG00000213917	RPL5P8	-0.507796	<0.001	MT-CYB SNV
ENSG00000226542	AC114814.1	-0.507796	<0.001	MT-CYB SNV
ENSG00000227929	SRGAP3-AS3	-0.507796	<0.001	MT-CYB SNV
ENSG00000236999	ATP2B2-IT1	-0.507796	<0.001	MT-CYB SNV
ENSG00000093217	XYLB	0.507796	<0.001	MT-CYB SNV
ENSG00000163605	PPP4R2	-0.507796	<0.001	MT-CYB SNV
ENSG00000242525	OR7E100P	-0.507796	<0.001	MT-CYB SNV
ENSG00000285836	AC092896.2	-0.507796	<0.001	MT-CYB SNV
ENSG00000198406	BZW1P2	0.507796	<0.001	MT-CYB SNV
ENSG00000176142	TMEM39A	0.507796	<0.001	MT-CYB SNV
ENSG00000242791	AC117395.1	-0.507796	<0.001	MT-CYB SNV
ENSG00000186432	KPNA4	0.507796	<0.001	MT-CYB SNV
ENSG00000220343	PPIAP74	-0.507796	<0.001	MT-CYB SNV
ENSG00000243584	AC068769.1	0.507796	<0.001	MT-CYB SNV
ENSG00000177383	MAGEF1	0.507796	<0.001	MT-CYB SNV
ENSG00000163964	PIGX	0.507796	<0.001	MT-CYB SNV
ENSG00000288075	AC108519.1	-0.507796	<0.001	MT-CYB SNV
ENSG00000250342	SNRPCP16	-0.507796	<0.001	MT-CYB SNV
ENSG00000263327	TAPT1-AS1	-0.507796	<0.001	MT-CYB SNV
ENSG00000134851	TMEM165	0.507796	<0.001	MT-CYB SNV
ENSG00000287383	AC110809.1	0.507796	<0.001	MT-CYB SNV
ENSG00000233860	AC107072.2	-0.507796	<0.001	MT-CYB SNV
ENSG00000287600	AC122719.3	-0.507796	<0.001	MT-CYB SNV
ENSG00000150753	CCT5	0.507796	<0.001	MT-CYB SNV
ENSG00000248969	AC137810.1	-0.507796	<0.001	MT-CYB SNV
ENSG00000173221	GLRX	0.507796	<0.001	MT-CYB SNV
ENSG00000204351	SKIV2L	0.507796	<0.001	MT-CYB SNV
ENSG00000124562	SNRPC	0.507796	<0.001	MT-CYB SNV
ENSG00000157593	SLC35B2	0.507796	<0.001	MT-CYB SNV
ENSG00000168216	LMBRD1	-0.507796	<0.001	MT-CYB SNV
ENSG00000271789	AL080317.1	-0.507796	<0.001	MT-CYB SNV
ENSG00000001629	ANKIB1	0.507796	<0.001	MT-CYB SNV
ENSG00000288882		0.507796	<0.001	MT-CYB SNV
ENSG00000234770	GULOP	-0.507796	<0.001	MT-CYB SNV
ENSG00000179041	RRS1	0.507796	<0.001	MT-CYB SNV
ENSG00000168672	LRATD2	0.507796	<0.001	MT-CYB SNV
ENSG00000212342	AC103725.1	0.507796	<0.001	MT-CYB SNV
ENSG00000165121	AL353743.1	-0.507796	<0.001	MT-CYB SNV
ENSG00000119328	ABITRAM	-0.507796	<0.001	MT-CYB SNV
ENSG00000150593	PDCD4	-0.507796	<0.001	MT-CYB SNV
ENSG00000285582	AC016042.1	0.507796	<0.001	MT-CYB SNV
ENSG00000254860	TMEM9B-AS1	-0.507796	<0.001	MT-CYB SNV
ENSG00000255503	AP001767.3	-0.507796	<0.001	MT-CYB SNV
ENSG00000286504	AC092745.4	-0.507796	<0.001	MT-CYB SNV
ENSG00000278969	AC026310.3	0.507796	<0.001	MT-CYB SNV
ENSG00000111554	MDM1	-0.507796	<0.001	MT-CYB SNV
ENSG00000259075	POC1B-GALNT4	-0.507796	<0.001	MT-CYB SNV
ENSG00000258302	AC025034.1	-0.507796	<0.001	MT-CYB SNV
ENSG00000289878		-0.507796	<0.001	MT-CYB SNV
ENSG00000174373	RALGAPA1	-0.507796	<0.001	MT-CYB SNV
ENSG00000258602	LINC01629	0.507796	<0.001	MT-CYB SNV
ENSG00000249931	GOLGA8K	-0.507796	<0.001	MT-CYB SNV
ENSG00000236914	LINC01852	-0.507796	<0.001	MT-CYB SNV
ENSG00000283662	AC138904.3	0.507796	<0.001	MT-CYB SNV
ENSG00000260781	ARHGAP23P1	0.507796	<0.001	MT-CYB SNV
ENSG00000177200	CHD9	-0.507796	<0.001	MT-CYB SNV
ENSG00000186153	WWOX	-0.507796	<0.001	MT-CYB SNV
ENSG00000261141	AC092718.5	-0.507796	<0.001	MT-CYB SNV
ENSG00000133027	PEMT	-0.507796	<0.001	MT-CYB SNV
ENSG00000232344	AC087163.2	-0.507796	<0.001	MT-CYB SNV
ENSG00000270977	AC015849.5	0.507796	<0.001	MT-CYB SNV
ENSG00000134758	RNF138	-0.507796	<0.001	MT-CYB SNV
ENSG00000053501	USE1	0.507796	<0.001	MT-CYB SNV
ENSG00000167641	PPP1R14A	0.507796	<0.001	MT-CYB SNV
ENSG00000178934	LGALS7B	0.507796	<0.001	MT-CYB SNV
ENSG00000105197	TIMM50	0.507796	<0.001	MT-CYB SNV
ENSG00000170608	FOXA3	0.507796	<0.001	MT-CYB SNV
ENSG00000267858	MZF1-AS1	-0.507796	<0.001	MT-CYB SNV
ENSG00000236474	GCNT1P1	-0.507796	<0.001	MT-CYB SNV
ENSG00000101473	ACOT8	0.507796	<0.001	MT-CYB SNV
ENSG00000211652	IGLV7-43	0.507796	<0.001	MT-CYB SNV
ENSG00000233382	NKAPP1	-0.507796	<0.001	MT-CYB SNV
ENSG00000210151	MT-TS1	0.507796	<0.001	MT-CYB SNV
ENSG00000210156	MT-TK	-0.507796	<0.001	MT-CYB SNV
ENSG00000160072	ATAD3B	0.498888	<0.001	MT-CYB SNV
ENSG00000183520	UTP11	0.498888	<0.001	MT-CYB SNV
ENSG00000236180	AL445669.2	-0.498888	<0.001	MT-CYB SNV
ENSG00000254685	FPGT	-0.498888	<0.001	MT-CYB SNV
ENSG00000143226	FCGR2A	0.498888	<0.001	MT-CYB SNV
ENSG00000117507	FMO6P	0.498888	<0.001	MT-CYB SNV
ENSG00000203730	TEDDM1	-0.498888	<0.001	MT-CYB SNV
ENSG00000233217	MROH3P	0.498888	<0.001	MT-CYB SNV
ENSG00000185420	SMYD3	0.498888	<0.001	MT-CYB SNV
ENSG00000274520	AC012354.3	0.498888	<0.001	MT-CYB SNV
ENSG00000075340	ADD2	0.498888	<0.001	MT-CYB SNV
ENSG00000176407	KCMF1	0.498888	<0.001	MT-CYB SNV
ENSG00000168890	TMEM150A	0.498888	<0.001	MT-CYB SNV
ENSG00000227308	LINC02832	-0.498888	<0.001	MT-CYB SNV
ENSG00000230122	ECEL1P3	-0.498888	<0.001	MT-CYB SNV
ENSG00000182600	SNORC	0.498888	<0.001	MT-CYB SNV
ENSG00000239994	AC069444.1	-0.498888	<0.001	MT-CYB SNV
ENSG00000186777	ZNF732	0.498888	<0.001	MT-CYB SNV
ENSG00000251438	AC104078.2	-0.498888	<0.001	MT-CYB SNV
ENSG00000200243	RN7SKP79	-0.498888	<0.001	MT-CYB SNV
ENSG00000249485	RBBP4P1	0.498888	<0.001	MT-CYB SNV
ENSG00000248555	LINC01339	0.498888	<0.001	MT-CYB SNV
ENSG00000251356	RAB5CP2	-0.498888	<0.001	MT-CYB SNV
ENSG00000113391	FAM172A	-0.498888	<0.001	MT-CYB SNV
ENSG00000066583	ISOC1	-0.498888	<0.001	MT-CYB SNV
ENSG00000261584	AL513548.1	-0.498888	<0.001	MT-CYB SNV
ENSG00000204315	FKBPL	0.498888	<0.001	MT-CYB SNV
ENSG00000249346	LINC01016	-0.498888	<0.001	MT-CYB SNV
ENSG00000124574	ABCC10	0.498888	<0.001	MT-CYB SNV
ENSG00000137216	TMEM63B	0.498888	<0.001	MT-CYB SNV
ENSG00000232699	BDH2P1	-0.498888	<0.001	MT-CYB SNV
ENSG00000112290	WASF1	0.498888	<0.001	MT-CYB SNV
ENSG00000196911	KPNA5	-0.498888	<0.001	MT-CYB SNV
ENSG00000279453	Z99129.4	-0.498888	<0.001	MT-CYB SNV
ENSG00000217325	PRELID1P1	0.498888	<0.001	MT-CYB SNV
ENSG00000146386	ABRACL	0.498888	<0.001	MT-CYB SNV
ENSG00000270638	AL023806.1	-0.498888	<0.001	MT-CYB SNV
ENSG00000071189	SNX13	-0.498888	<0.001	MT-CYB SNV
ENSG00000226468	AC018641.1	0.498888	<0.001	MT-CYB SNV
ENSG00000287249	AC005400.1	-0.498888	<0.001	MT-CYB SNV
ENSG00000238391	RNA5SP233	0.498888	<0.001	MT-CYB SNV
ENSG00000157680	DGKI	0.498888	<0.001	MT-CYB SNV
ENSG00000245281	AC124242.1	-0.498888	<0.001	MT-CYB SNV
ENSG00000171316	CHD7	0.498888	<0.001	MT-CYB SNV
ENSG00000136986	DERL1	0.498888	<0.001	MT-CYB SNV
ENSG00000066827	ZFAT	0.498888	<0.001	MT-CYB SNV
ENSG00000234840	LINC01239	0.498888	<0.001	MT-CYB SNV
ENSG00000277646	AL353684.1	0.498888	<0.001	MT-CYB SNV
ENSG00000233651	AL590399.5	-0.498888	<0.001	MT-CYB SNV
ENSG00000182180	MRPS16	0.498888	<0.001	MT-CYB SNV
ENSG00000171307	ZDHHC16	0.498888	<0.001	MT-CYB SNV
ENSG00000107833	NPM3	0.498888	<0.001	MT-CYB SNV
ENSG00000175518	UBQLNL	-0.498888	<0.001	MT-CYB SNV
ENSG00000169519	METTL15	-0.498888	<0.001	MT-CYB SNV
ENSG00000168569	TMEM223	0.498888	<0.001	MT-CYB SNV
ENSG00000174547	MRPL11	0.498888	<0.001	MT-CYB SNV
ENSG00000078124	ACER3	0.498888	<0.001	MT-CYB SNV
ENSG00000159403	C1R	0.498888	<0.001	MT-CYB SNV
ENSG00000282022	AC006581.2	-0.498888	<0.001	MT-CYB SNV
ENSG00000211455	STK38L	0.498888	<0.001	MT-CYB SNV
ENSG00000257855	AC126471.1	0.498888	<0.001	MT-CYB SNV
ENSG00000258343	AC090001.1	-0.498888	<0.001	MT-CYB SNV
ENSG00000139343	SNRPF	0.498888	<0.001	MT-CYB SNV
ENSG00000289949		0.498888	<0.001	MT-CYB SNV
ENSG00000278390	AL354696.2	-0.498888	<0.001	MT-CYB SNV
ENSG00000228573	AL138962.1	0.498888	<0.001	MT-CYB SNV
ENSG00000227528	DIAPH3-AS1	0.498888	<0.001	MT-CYB SNV
ENSG00000250878	METTL21EP	-0.498888	<0.001	MT-CYB SNV
ENSG00000258690	AL162464.2	-0.498888	<0.001	MT-CYB SNV
ENSG00000156050	FAM161B	-0.498888	<0.001	MT-CYB SNV
ENSG00000273679	AC100757.1	0.498888	<0.001	MT-CYB SNV
ENSG00000178115	GOLGA8Q	-0.498888	<0.001	MT-CYB SNV
ENSG00000259358	AC026951.1	0.498888	<0.001	MT-CYB SNV
ENSG00000184602	SNN	0.498888	<0.001	MT-CYB SNV
ENSG00000168802	CHTF8	-0.498888	<0.001	MT-CYB SNV
ENSG00000108688	CCL7	0.498888	<0.001	MT-CYB SNV
ENSG00000011143	MKS1	-0.498888	<0.001	MT-CYB SNV
ENSG00000101782	RIOK3	0.498888	<0.001	MT-CYB SNV
ENSG00000166845	C18orf54	0.498888	<0.001	MT-CYB SNV
ENSG00000089847	ANKRD24	-0.498888	<0.001	MT-CYB SNV
ENSG00000171295	ZNF440	-0.498888	<0.001	MT-CYB SNV
ENSG00000007080	CCDC124	0.498888	<0.001	MT-CYB SNV
ENSG00000167635	ZNF146	0.498888	<0.001	MT-CYB SNV
ENSG00000167642	SPINT2	0.498888	<0.001	MT-CYB SNV
ENSG00000010361	FUZ	-0.498888	<0.001	MT-CYB SNV
ENSG00000183647	ZNF530	0.498888	<0.001	MT-CYB SNV
ENSG00000101104	PABPC1L	0.498888	<0.001	MT-CYB SNV
ENSG00000101109	STK4	0.498888	<0.001	MT-CYB SNV
ENSG00000180530	NRIP1	-0.498888	<0.001	MT-CYB SNV
ENSG00000099901	RANBP1	0.498888	<0.001	MT-CYB SNV
ENSG00000284633	AL031590.1	-0.498888	<0.001	MT-CYB SNV
ENSG00000222922	RNA5SP501	-0.498888	<0.001	MT-CYB SNV
ENSG00000235196	Z68868.1	-0.498888	<0.001	MT-CYB SNV
ENSG00000229082	OR5AW1P	0.498888	<0.001	MT-CYB SNV
ENSG00000179542	SLITRK4	0.498888	<0.001	MT-CYB SNV
ENSG00000054116	TRAPPC3	0.489979	<0.001	MT-CYB SNV
ENSG00000230638	AL445933.1	0.489979	<0.001	MT-CYB SNV
ENSG00000067208	EVI5	-0.489979	<0.001	MT-CYB SNV
ENSG00000231752	EMBP1	0.489979	<0.001	MT-CYB SNV
ENSG00000223612	AC241585.1	0.489979	<0.001	MT-CYB SNV
ENSG00000150337	FCGR1A	0.489979	<0.001	MT-CYB SNV
ENSG00000238272	AL139142.1	-0.489979	<0.001	MT-CYB SNV
ENSG00000236069	AL136987.1	0.489979	<0.001	MT-CYB SNV
ENSG00000134365	CFHR4	0.489979	<0.001	MT-CYB SNV
ENSG00000224717	LEMD1-DT	0.489979	<0.001	MT-CYB SNV
ENSG00000285898	AC007317.1	0.489979	<0.001	MT-CYB SNV
ENSG00000236259	PPIAP64	-0.489979	<0.001	MT-CYB SNV
ENSG00000115386	REG1A	0.489979	<0.001	MT-CYB SNV
ENSG00000135940	COX5B	0.489979	<0.001	MT-CYB SNV
ENSG00000172965	MIR4435-2HG	0.489979	<0.001	MT-CYB SNV
ENSG00000136695	IL36RN	0.489979	<0.001	MT-CYB SNV
ENSG00000279227	AC009303.4	0.489979	<0.001	MT-CYB SNV
ENSG00000287858	AC020550.2	0.489979	<0.001	MT-CYB SNV
ENSG00000249786	EAF1-AS1	-0.489979	<0.001	MT-CYB SNV
ENSG00000232953	HSPA8P18	-0.489979	<0.001	MT-CYB SNV
ENSG00000279328	AC073439.1	-0.489979	<0.001	MT-CYB SNV
ENSG00000178597	PSAPL1	0.489979	<0.001	MT-CYB SNV
ENSG00000157869	RAB28	-0.489979	<0.001	MT-CYB SNV
ENSG00000249348	UGDH-AS1	-0.489979	<0.001	MT-CYB SNV
ENSG00000163683	SMIM14	-0.489979	<0.001	MT-CYB SNV
ENSG00000289515		-0.489979	<0.001	MT-CYB SNV
ENSG00000252087	RN7SKP248	-0.489979	<0.001	MT-CYB SNV
ENSG00000138658	ZGRF1	0.489979	<0.001	MT-CYB SNV
ENSG00000164109	MAD2L1	0.489979	<0.001	MT-CYB SNV
ENSG00000123213	NLN	0.489979	<0.001	MT-CYB SNV
ENSG00000170469	SPATA24	-0.489979	<0.001	MT-CYB SNV
ENSG00000168269	FOXI1	0.489979	<0.001	MT-CYB SNV
ENSG00000245317	AC008393.1	-0.489979	<0.001	MT-CYB SNV
ENSG00000112294	ALDH5A1	-0.489979	<0.001	MT-CYB SNV
ENSG00000168298	HIST1H1E	0.489979	<0.001	MT-CYB SNV
ENSG00000237080	EHMT2-AS1	-0.489979	<0.001	MT-CYB SNV
ENSG00000180992	MRPL14	0.489979	<0.001	MT-CYB SNV
ENSG00000216324	AL049697.2	-0.489979	<0.001	MT-CYB SNV
ENSG00000203733	GJE1	-0.489979	<0.001	MT-CYB SNV
ENSG00000122565	CBX3	0.489979	<0.001	MT-CYB SNV
ENSG00000165171	METTL27	-0.489979	<0.001	MT-CYB SNV
ENSG00000287186	AC073326.2	0.489979	<0.001	MT-CYB SNV
ENSG00000211753	TRBV28	0.489979	<0.001	MT-CYB SNV
ENSG00000232533	AC093673.1	0.489979	<0.001	MT-CYB SNV
ENSG00000198846	TOX	0.489979	<0.001	MT-CYB SNV
ENSG00000040341	STAU2	0.489979	<0.001	MT-CYB SNV
ENSG00000228322	AL162419.1	-0.489979	<0.001	MT-CYB SNV
ENSG00000230303	AL353743.2	-0.489979	<0.001	MT-CYB SNV
ENSG00000127080	IPPK	0.489979	<0.001	MT-CYB SNV
ENSG00000175611	LINC00476	-0.489979	<0.001	MT-CYB SNV
ENSG00000257524	AL157935.2	-0.489979	<0.001	MT-CYB SNV
ENSG00000227218	AL157935.1	-0.489979	<0.001	MT-CYB SNV
ENSG00000107872	FBXL15	0.489979	<0.001	MT-CYB SNV
ENSG00000213170	SAR1AP2	0.489979	<0.001	MT-CYB SNV
ENSG00000271602	KRT8P49	0.489979	<0.001	MT-CYB SNV
ENSG00000248424	OR51K1P	-0.489979	<0.001	MT-CYB SNV
ENSG00000231049	OR52B5P	-0.489979	<0.001	MT-CYB SNV
ENSG00000246308	AC116535.1	-0.489979	<0.001	MT-CYB SNV
ENSG00000262655	SPON1	0.489979	<0.001	MT-CYB SNV
ENSG00000086205	FOLH1	-0.489979	<0.001	MT-CYB SNV
ENSG00000134817	APLNR	0.489979	<0.001	MT-CYB SNV
ENSG00000289268		0.489979	<0.001	MT-CYB SNV
ENSG00000110717	NDUFS8	0.489979	<0.001	MT-CYB SNV
ENSG00000177675	CD163L1	0.489979	<0.001	MT-CYB SNV
ENSG00000284730	C12orf81	0.489979	<0.001	MT-CYB SNV
ENSG00000256355	NTAN1P3	0.489979	<0.001	MT-CYB SNV
ENSG00000127334	DYRK2	0.489979	<0.001	MT-CYB SNV
ENSG00000234772	LINC00412	-0.489979	<0.001	MT-CYB SNV
ENSG00000225179	LINC00457	-0.489979	<0.001	MT-CYB SNV
ENSG00000237263	MAPK6P3	-0.489979	<0.001	MT-CYB SNV
ENSG00000286191	AL158195.1	0.489979	<0.001	MT-CYB SNV
ENSG00000175198	PCCA	-0.489979	<0.001	MT-CYB SNV
ENSG00000136327	NKX2-8	0.489979	<0.001	MT-CYB SNV
ENSG00000234911	TEX21P	-0.489979	<0.001	MT-CYB SNV
ENSG00000258829	AC026888.1	0.489979	<0.001	MT-CYB SNV
ENSG00000253957	IGHV3-22	0.489979	<0.001	MT-CYB SNV
ENSG00000092529	CAPN3	-0.489979	<0.001	MT-CYB SNV
ENSG00000273674	AC021752.1	-0.489979	<0.001	MT-CYB SNV
ENSG00000279885	AP005060.1	-0.489979	<0.001	MT-CYB SNV
ENSG00000267733	AP005264.5	0.489979	<0.001	MT-CYB SNV
ENSG00000127663	KDM4B	-0.489979	<0.001	MT-CYB SNV
ENSG00000006015	REX1BD	0.489979	<0.001	MT-CYB SNV
ENSG00000042753	AP2S1	0.489979	<0.001	MT-CYB SNV
ENSG00000125877	ITPA	0.489979	<0.001	MT-CYB SNV
ENSG00000234241	AL109618.1	0.489979	<0.001	MT-CYB SNV
ENSG00000061656	SPAG4	0.489979	<0.001	MT-CYB SNV
ENSG00000099889	ARVCF	0.489979	<0.001	MT-CYB SNV
ENSG00000224003	YES1P1	-0.489979	<0.001	MT-CYB SNV
ENSG00000128342	LIF	0.489979	<0.001	MT-CYB SNV
ENSG00000100395	L3MBTL2	-0.489979	<0.001	MT-CYB SNV
ENSG00000101916	TLR8	0.489979	<0.001	MT-CYB SNV
ENSG00000242610	OR5BH1P	0.489979	<0.001	MT-CYB SNV
ENSG00000211459	MT-RNR1	0.489979	<0.001	MT-CYB SNV
ENSG00000235169	SMIM1	0.48107	<0.001	MT-CYB SNV
ENSG00000143162	CREG1	0.48107	<0.001	MT-CYB SNV
ENSG00000143862	ARL8A	0.48107	<0.001	MT-CYB SNV
ENSG00000233461	AL445524.1	0.48107	<0.001	MT-CYB SNV
ENSG00000091483	FH	0.48107	<0.001	MT-CYB SNV
ENSG00000231031	LINC01804	0.48107	<0.001	MT-CYB SNV
ENSG00000237737	DCTN1-AS1	-0.48107	<0.001	MT-CYB SNV
ENSG00000278857	IGKV1D-12	0.48107	<0.001	MT-CYB SNV
ENSG00000224467	AC009313.1	-0.48107	<0.001	MT-CYB SNV
ENSG00000241074	RN7SL813P	-0.48107	<0.001	MT-CYB SNV
ENSG00000224928	KRT8P30	0.48107	<0.001	MT-CYB SNV
ENSG00000172936	MYD88	0.48107	<0.001	MT-CYB SNV
ENSG00000249992	TMEM158	0.48107	<0.001	MT-CYB SNV
ENSG00000113838	TBCCD1	0.48107	<0.001	MT-CYB SNV
ENSG00000243449	C4orf48	0.48107	<0.001	MT-CYB SNV
ENSG00000091490	SEL1L3	0.48107	<0.001	MT-CYB SNV
ENSG00000109790	KLHL5	0.48107	<0.001	MT-CYB SNV
ENSG00000248988	AC093700.1	0.48107	<0.001	MT-CYB SNV
ENSG00000241668	RPL19P11	0.48107	<0.001	MT-CYB SNV
ENSG00000172244	C5orf34	0.48107	<0.001	MT-CYB SNV
ENSG00000251544	MTND5P12	-0.48107	<0.001	MT-CYB SNV
ENSG00000251538	LINC02201	-0.48107	<0.001	MT-CYB SNV
ENSG00000197536	C5orf56	-0.48107	<0.001	MT-CYB SNV
ENSG00000252213	SNORA74D	0.48107	<0.001	MT-CYB SNV
ENSG00000196800	SPINK14	0.48107	<0.001	MT-CYB SNV
ENSG00000280068	AC138965.3	0.48107	<0.001	MT-CYB SNV
ENSG00000175416	CLTB	0.48107	<0.001	MT-CYB SNV
ENSG00000146049	KAAG1	0.48107	<0.001	MT-CYB SNV
ENSG00000285571	AL513548.4	-0.48107	<0.001	MT-CYB SNV
ENSG00000187763	OR2B7P	-0.48107	<0.001	MT-CYB SNV
ENSG00000112473	SLC39A7	0.48107	<0.001	MT-CYB SNV
ENSG00000198225	FKBP1C	0.48107	<0.001	MT-CYB SNV
ENSG00000272137	AL451064.1	-0.48107	<0.001	MT-CYB SNV
ENSG00000203872	C6orf163	-0.48107	<0.001	MT-CYB SNV
ENSG00000285941	AL133257.1	-0.48107	<0.001	MT-CYB SNV
ENSG00000237713	AC011287.2	0.48107	<0.001	MT-CYB SNV
ENSG00000105889	STEAP1B	0.48107	<0.001	MT-CYB SNV
ENSG00000004864	SLC25A13	0.48107	<0.001	MT-CYB SNV
ENSG00000253409	TRBV7-4	0.48107	<0.001	MT-CYB SNV
ENSG00000227550	TRBV7-5	0.48107	<0.001	MT-CYB SNV
ENSG00000276405	TRBV13	0.48107	<0.001	MT-CYB SNV
ENSG00000251578	TRBV21-1	0.48107	<0.001	MT-CYB SNV
ENSG00000064313	TAF2	0.48107	<0.001	MT-CYB SNV
ENSG00000172172	MRPL13	0.48107	<0.001	MT-CYB SNV
ENSG00000204791	SMPD5	0.48107	<0.001	MT-CYB SNV
ENSG00000287355	AL451123.2	-0.48107	<0.001	MT-CYB SNV
ENSG00000165113	GKAP1	-0.48107	<0.001	MT-CYB SNV
ENSG00000176236	RPP38-DT	-0.48107	<0.001	MT-CYB SNV
ENSG00000107951	MTPAP	0.48107	<0.001	MT-CYB SNV
ENSG00000166224	SGPL1	0.48107	<0.001	MT-CYB SNV
ENSG00000198682	PAPSS2	0.48107	<0.001	MT-CYB SNV
ENSG00000181609	OR52D1	-0.48107	<0.001	MT-CYB SNV
ENSG00000166340	TPP1	0.48107	<0.001	MT-CYB SNV
ENSG00000076043	REXO2	0.48107	<0.001	MT-CYB SNV
ENSG00000111711	GOLT1B	0.48107	<0.001	MT-CYB SNV
ENSG00000127311	HELB	0.48107	<0.001	MT-CYB SNV
ENSG00000271327	AC010201.2	-0.48107	<0.001	MT-CYB SNV
ENSG00000257859	CASC18	0.48107	<0.001	MT-CYB SNV
ENSG00000287957	AC007695.1	-0.48107	<0.001	MT-CYB SNV
ENSG00000274929	AL157813.1	-0.48107	<0.001	MT-CYB SNV
ENSG00000278238	AL359513.1	0.48107	<0.001	MT-CYB SNV
ENSG00000222489	SNORA79B	0.48107	<0.001	MT-CYB SNV
ENSG00000136367	ZFHX2	-0.48107	<0.001	MT-CYB SNV
ENSG00000258645	HSPE1P2	0.48107	<0.001	MT-CYB SNV
ENSG00000242612	DECR2	0.48107	<0.001	MT-CYB SNV
ENSG00000261996	AC004706.1	-0.48107	<0.001	MT-CYB SNV
ENSG00000267500	ZNF887P	0.48107	<0.001	MT-CYB SNV
ENSG00000072958	AP1M1	0.48107	<0.001	MT-CYB SNV
ENSG00000187135	VSTM2B	0.48107	<0.001	MT-CYB SNV
ENSG00000205076	LGALS7	0.48107	<0.001	MT-CYB SNV
ENSG00000086967	MYBPC2	0.48107	<0.001	MT-CYB SNV
ENSG00000186806	VSIG10L	0.48107	<0.001	MT-CYB SNV
ENSG00000266932	AC006116.2	-0.48107	<0.001	MT-CYB SNV
ENSG00000101353	MROH8	-0.48107	<0.001	MT-CYB SNV
ENSG00000196839	ADA	0.48107	<0.001	MT-CYB SNV
ENSG00000196396	PTPN1	0.48107	<0.001	MT-CYB SNV
ENSG00000101181	MTG2	0.48107	<0.001	MT-CYB SNV
ENSG00000280081	LINC01667	0.48107	<0.001	MT-CYB SNV
ENSG00000232260	BTF3L4P1	0.48107	<0.001	MT-CYB SNV
ENSG00000230323	LINC00159	-0.48107	<0.001	MT-CYB SNV
ENSG00000160207	HSF2BP	0.48107	<0.001	MT-CYB SNV
ENSG00000100097	LGALS1	0.48107	<0.001	MT-CYB SNV
ENSG00000185291	IL3RA	-0.48107	<0.001	MT-CYB SNV
ENSG00000198689	SLC9A6	0.48107	<0.001	MT-CYB SNV
ENSG00000210144	MT-TY	-0.511799	<0.001	MT-CYB EXP
ENSG00000154678	PDE1C	0.498115	<0.001	MT-CYB EXP
ENSG00000177990	DPY19L2	0.470105	<0.001	MT-CYB EXP
ENSG00000100902	PSMA6	-0.447616	<0.001	MT-CYB EXP
ENSG00000115207	GTF3C2	-0.431943	<0.001	MT-CYB EXP
ENSG00000163798	SLC4A1AP	-0.43154	<0.001	MT-CYB EXP
ENSG00000138035	PNPT1	-0.423635	<0.001	MT-CYB EXP
ENSG00000146278	PNRC1	0.420872	<0.001	MT-CYB EXP
ENSG00000136943	CTSV	-0.421854	<0.001	MT-CYB EXP
ENSG00000172915	NBEA	0.423113	<0.001	MT-CYB EXP
ENSG00000201155	RNU1-24P	0.421652	<0.001	MT-CYB EXP
ENSG00000102053	ZC3H12B	0.444079	<0.001	MT-CYB EXP
ENSG00000242525	OR7E100P	0.413961	<0.001	MT-CYB EXP
ENSG00000238000	AC116347.1	-0.420519	<0.001	MT-CYB EXP
ENSG00000172336	POP7	-0.418171	<0.001	MT-CYB EXP
ENSG00000128524	ATP6V1F	-0.415427	<0.001	MT-CYB EXP
ENSG00000201690	RNY1P2	0.416346	<0.001	MT-CYB EXP
ENSG00000138095	LRPPRC	-0.409322	<0.001	MT-CYB EXP
ENSG00000287348	AC099535.2	0.41026	<0.001	MT-CYB EXP
ENSG00000250148	KRT8P31	-0.413583	<0.001	MT-CYB EXP
ENSG00000218676	BRD7P4	0.403619	<0.001	MT-CYB EXP
ENSG00000227719	AC006042.1	0.402386	<0.001	MT-CYB EXP
ENSG00000122548	KIAA0087	0.409888	<0.001	MT-CYB EXP
ENSG00000254285	KRT8P3	-0.402902	<0.001	MT-CYB EXP
ENSG00000136141	LRCH1	0.405451	<0.001	MT-CYB EXP
ENSG00000100784	RPS6KA5	0.403292	<0.001	MT-CYB EXP
ENSG00000133392	MYH11	0.406691	<0.001	MT-CYB EXP
ENSG00000177200	CHD9	0.403015	<0.001	MT-CYB EXP
ENSG00000147027	TMEM47	0.403783	<0.001	MT-CYB EXP
ENSG00000289480		0.401712	<0.001	MT-CYB EXP
ENSG00000174028	FAM3C2	-0.40034	<0.001	MT-CYB EXP
ENSG00000154175	ABI3BP	0.397237	<0.001	MT-CYB EXP
ENSG00000171421	MRPL36	-0.395695	<0.001	MT-CYB EXP
ENSG00000150753	CCT5	-0.396721	<0.001	MT-CYB EXP
ENSG00000073910	FRY	0.397822	<0.001	MT-CYB EXP
ENSG00000227051	C14orf132	0.400176	<0.001	MT-CYB EXP
ENSG00000126768	TIMM17B	-0.399251	<0.001	MT-CYB EXP
ENSG00000116857	TMEM9	-0.385945	<0.001	MT-CYB EXP
ENSG00000035141	FAM136A	-0.387518	<0.001	MT-CYB EXP
ENSG00000136521	NDUFB5	-0.389344	<0.001	MT-CYB EXP
ENSG00000177383	MAGEF1	-0.392919	<0.001	MT-CYB EXP
ENSG00000187758	ADH1A	0.388821	<0.001	MT-CYB EXP
ENSG00000145715	RASA1	0.395638	<0.001	MT-CYB EXP
ENSG00000164411	GJB7	0.388419	<0.001	MT-CYB EXP
ENSG00000279453	Z99129.4	0.390898	<0.001	MT-CYB EXP
ENSG00000166224	SGPL1	-0.386625	<0.001	MT-CYB EXP
ENSG00000225652	KCNMA1-AS3	0.387009	<0.001	MT-CYB EXP
ENSG00000172531	PPP1CA	-0.385649	<0.001	MT-CYB EXP
ENSG00000258352	AC119044.1	0.388161	<0.001	MT-CYB EXP
ENSG00000237263	MAPK6P3	0.392793	<0.001	MT-CYB EXP
ENSG00000215399	HMGB3P7	0.386599	<0.001	MT-CYB EXP
ENSG00000129515	SNX6	-0.387002	<0.001	MT-CYB EXP
ENSG00000103591	AAGAB	-0.386153	<0.001	MT-CYB EXP
ENSG00000213683	AC002056.1	-0.389142	<0.001	MT-CYB EXP
ENSG00000147123	NDUFB11	-0.389218	<0.001	MT-CYB EXP
ENSG00000143217	NECTIN4	-0.38203	<0.001	MT-CYB EXP
ENSG00000223523	AC092598.1	0.381684	<0.001	MT-CYB EXP
ENSG00000134962	KLB	0.381419	<0.001	MT-CYB EXP
ENSG00000171604	CXXC5	-0.381042	<0.001	MT-CYB EXP
ENSG00000203872	C6orf163	0.383912	<0.001	MT-CYB EXP
ENSG00000182307	C8orf33	-0.383169	<0.001	MT-CYB EXP
ENSG00000165724	ZMYND19	-0.385347	<0.001	MT-CYB EXP
ENSG00000110717	NDUFS8	-0.381747	<0.001	MT-CYB EXP
ENSG00000254612	AP001000.1	-0.381155	<0.001	MT-CYB EXP
ENSG00000258690	AL162464.2	0.38074	<0.001	MT-CYB EXP
ENSG00000264176	MAGOH2P	0.384246	<0.001	MT-CYB EXP
ENSG00000182220	ATP6AP2	-0.381287	<0.001	MT-CYB EXP
ENSG00000285872	AC007240.3	-0.375276	<0.001	MT-CYB EXP
ENSG00000115204	MPV17	-0.380677	<0.001	MT-CYB EXP
ENSG00000163170	BOLA3	-0.377479	<0.001	MT-CYB EXP
ENSG00000241074	RN7SL813P	0.374552	<0.001	MT-CYB EXP
ENSG00000238133	MAP3K20-AS1	0.375943	<0.001	MT-CYB EXP
ENSG00000115541	HSPE1	-0.377869	<0.001	MT-CYB EXP
ENSG00000172493	AFF1	0.378568	<0.001	MT-CYB EXP
ENSG00000220110	AL080315.1	0.378511	<0.001	MT-CYB EXP
ENSG00000161057	PSMC2	-0.377057	<0.001	MT-CYB EXP
ENSG00000225385	AL353572.1	0.375194	<0.001	MT-CYB EXP
ENSG00000234227	RPL7L1P1	0.379921	<0.001	MT-CYB EXP
ENSG00000259096	SHLD2P2	0.375799	<0.001	MT-CYB EXP
ENSG00000126653	NSRP1	0.378316	<0.001	MT-CYB EXP
ENSG00000166263	STXBP4	0.376503	<0.001	MT-CYB EXP
ENSG00000132199	ENOSF1	0.375081	<0.001	MT-CYB EXP
ENSG00000004961	HCCS	-0.375364	<0.001	MT-CYB EXP
ENSG00000068438	FTSJ1	-0.374603	<0.001	MT-CYB EXP
ENSG00000115233	PSMD14	-0.371418	<0.001	MT-CYB EXP
ENSG00000083097	DOP1A	0.369567	<0.001	MT-CYB EXP
ENSG00000090266	NDUFB2	-0.372154	<0.001	MT-CYB EXP
ENSG00000165269	AQP7	0.371204	<0.001	MT-CYB EXP
ENSG00000229927	RHEBP1	-0.370681	<0.001	MT-CYB EXP
ENSG00000182180	MRPS16	-0.370455	<0.001	MT-CYB EXP
ENSG00000236467	KCNMA1-AS1	0.369737	<0.001	MT-CYB EXP
ENSG00000174851	YIF1A	-0.372072	<0.001	MT-CYB EXP
ENSG00000137672	TRPC6	0.36992	<0.001	MT-CYB EXP
ENSG00000286463	AP002755.1	0.373526	<0.001	MT-CYB EXP
ENSG00000204237	OXLD1	-0.373948	<0.001	MT-CYB EXP
ENSG00000169727	GPS1	-0.370606	<0.001	MT-CYB EXP
ENSG00000267710	EDDM13	0.372582	<0.001	MT-CYB EXP
ENSG00000072506	HSD17B10	-0.374533	<0.001	MT-CYB EXP
ENSG00000213612	FAM220CP	0.369555	<0.001	MT-CYB EXP
ENSG00000100911	PSME2	-0.368887	<0.001	MT-CYB EXP
ENSG00000230319	AL022476.1	0.369032	<0.001	MT-CYB EXP
ENSG00000158055	GRHL3	-0.362153	0.00137317	MT-CYB EXP
ENSG00000143324	XPR1	-0.358678	0.00137317	MT-CYB EXP
ENSG00000144366	GULP1	0.364765	0.00137317	MT-CYB EXP
ENSG00000161204	ABCF3	-0.365457	0.00137317	MT-CYB EXP
ENSG00000198099	ADH4	0.366779	0.00137317	MT-CYB EXP
ENSG00000145494	NDUFS6	-0.368611	0.00137317	MT-CYB EXP
ENSG00000248349	AC112204.1	0.359496	0.00137317	MT-CYB EXP
ENSG00000201523	RNA5SP205	0.358873	0.00137317	MT-CYB EXP
ENSG00000146701	MDH2	-0.362518	0.00137317	MT-CYB EXP
ENSG00000148334	PTGES2	-0.359943	0.00137317	MT-CYB EXP
ENSG00000288218	AL358787.2	0.363147	0.00137317	MT-CYB EXP
ENSG00000255160	AC009652.1	0.358099	0.00137317	MT-CYB EXP
ENSG00000279702	AL356266.1	0.358508	0.00137317	MT-CYB EXP
ENSG00000220205	VAMP2	0.360837	0.00137317	MT-CYB EXP
ENSG00000262877	AC110285.2	0.362379	0.00137317	MT-CYB EXP
ENSG00000130176	CNN1	0.360699	0.00137317	MT-CYB EXP
ENSG00000129991	TNNI3	-0.364135	0.00137317	MT-CYB EXP
ENSG00000099326	MZF1	0.363342	0.00137317	MT-CYB EXP
ENSG00000132823	OSER1	-0.357929	0.00137317	MT-CYB EXP
ENSG00000080189	SLC35C2	-0.357728	0.00137317	MT-CYB EXP
ENSG00000100354	TNRC6B	0.36277	0.00137317	MT-CYB EXP
ENSG00000102225	CDK16	-0.359471	0.00137317	MT-CYB EXP
ENSG00000169242	EFNA1	-0.350193	0.00159941	MT-CYB EXP
ENSG00000163811	WDR43	-0.347814	0.00159941	MT-CYB EXP
ENSG00000127837	AAMP	-0.348582	0.00159941	MT-CYB EXP
ENSG00000010282	HHATL	0.357722	0.00159941	MT-CYB EXP
ENSG00000163902	RPN1	-0.350829	0.00159941	MT-CYB EXP
ENSG00000248243	LINC02014	-0.350949	0.00159941	MT-CYB EXP
ENSG00000286721	AC010623.1	0.351069	0.00159941	MT-CYB EXP
ENSG00000248309	MEF2C-AS1	0.349872	0.00159941	MT-CYB EXP
ENSG00000254996	ANKHD1-EIF4EBP3	0.348475	0.00159941	MT-CYB EXP
ENSG00000249849	AC138819.1	0.352762	0.00159941	MT-CYB EXP
ENSG00000135541	AHI1	0.356815	0.00159941	MT-CYB EXP
ENSG00000172331	BPGM	-0.353265	0.00159941	MT-CYB EXP
ENSG00000276386	CNTNAP3P2	0.354146	0.00159941	MT-CYB EXP
ENSG00000273999	RBM17P2	0.353706	0.00159941	MT-CYB EXP
ENSG00000148346	LCN2	-0.356821	0.00159941	MT-CYB EXP
ENSG00000148335	NTMT1	-0.347607	0.00159941	MT-CYB EXP
ENSG00000175520	UBQLN3	0.350156	0.00159941	MT-CYB EXP
ENSG00000110435	PDHX	-0.354908	0.00159941	MT-CYB EXP
ENSG00000162222	TTC9C	-0.353599	0.00159941	MT-CYB EXP
ENSG00000111639	MRPL51	-0.348148	0.00159941	MT-CYB EXP
ENSG00000238152	OR7E140P	0.347651	0.00159941	MT-CYB EXP
ENSG00000213809	KLRK1	0.352944	0.00159941	MT-CYB EXP
ENSG00000140264	SERF2	-0.351295	0.00159941	MT-CYB EXP
ENSG00000103449	SALL1	0.352088	0.00159941	MT-CYB EXP
ENSG00000141552	ANAPC11	-0.348349	0.00159941	MT-CYB EXP
ENSG00000130254	SAFB2	0.353171	0.00159941	MT-CYB EXP
ENSG00000213856	VDAC1P2	-0.350867	0.00159941	MT-CYB EXP
ENSG00000077264	PAK3	0.353567	0.00159941	MT-CYB EXP
ENSG00000185825	BCAP31	-0.348135	0.00159941	MT-CYB EXP
ENSG00000289483		-0.347172	0.00161063	MT-CYB EXP
ENSG00000227745	AC098826.2	0.345794	0.00161063	MT-CYB EXP
ENSG00000213917	RPL5P8	0.3476	0.00161063	MT-CYB EXP
ENSG00000225606	AC005281.1	0.346379	0.00161063	MT-CYB EXP
ENSG00000122783	CYREN	-0.346146	0.00161063	MT-CYB EXP
ENSG00000127663	KDM4B	0.346266	0.00161063	MT-CYB EXP
ENSG00000267490	AC008759.1	0.346562	0.00161063	MT-CYB EXP
ENSG00000169241	SLC50A1	-0.34536	0.00198315	MT-CYB EXP
ENSG00000102543	CDADC1	0.345725	0.00198315	MT-CYB EXP
ENSG00000248489	LINC02062	0.342697	0.00198544	MT-CYB EXP
ENSG00000249494	AC008629.1	0.344749	0.00198544	MT-CYB EXP
ENSG00000213585	VDAC1	-0.34264	0.00198544	MT-CYB EXP
ENSG00000124562	SNRPC	-0.343276	0.00198544	MT-CYB EXP
ENSG00000156587	UBE2L6	-0.343232	0.00198544	MT-CYB EXP
ENSG00000258365	AC073655.2	0.342785	0.00198544	MT-CYB EXP
ENSG00000178741	COX5A	-0.345102	0.00198544	MT-CYB EXP
ENSG00000213290	PGK1P2	-0.343452	0.00198544	MT-CYB EXP
ENSG00000223772	GEMIN8P3	0.34281	0.00198544	MT-CYB EXP
ENSG00000260438	AC018552.1	0.342496	0.00211968	MT-CYB EXP
ENSG00000116783	TNNI3K	0.331342	0.00238039	MT-CYB EXP
ENSG00000277655	AC245407.1	0.330593	0.00238039	MT-CYB EXP
ENSG00000116521	SCAMP3	-0.336636	0.00238039	MT-CYB EXP
ENSG00000272275	AC092687.3	-0.332022	0.00238039	MT-CYB EXP
ENSG00000135622	SEMA4F	-0.340834	0.00238039	MT-CYB EXP
ENSG00000135940	COX5B	-0.335201	0.00238039	MT-CYB EXP
ENSG00000144158	AL078621.1	-0.339487	0.00238039	MT-CYB EXP
ENSG00000214211	CTAGE14P	0.33471	0.00238039	MT-CYB EXP
ENSG00000065518	NDUFB4	-0.331418	0.00238039	MT-CYB EXP
ENSG00000178732	GP5	0.336485	0.00238039	MT-CYB EXP
ENSG00000231160	KLF3-AS1	0.336541	0.00238039	MT-CYB EXP
ENSG00000168769	TET2	0.334987	0.00238039	MT-CYB EXP
ENSG00000240775	AC021205.1	0.332903	0.00238039	MT-CYB EXP
ENSG00000251419	AC108120.3	0.336648	0.00238039	MT-CYB EXP
ENSG00000251356	RAB5CP2	0.333451	0.00238039	MT-CYB EXP
ENSG00000248626	GAPDHP40	-0.332324	0.00238039	MT-CYB EXP
ENSG00000113240	CLK4	0.330977	0.00238039	MT-CYB EXP
ENSG00000214027	ARPC3P5	-0.331097	0.00238039	MT-CYB EXP
ENSG00000227206	AL645937.2	0.340998	0.00238039	MT-CYB EXP
ENSG00000187762	HSPE1P11	0.330297	0.00238039	MT-CYB EXP
ENSG00000164530	PI16	0.332872	0.00238039	MT-CYB EXP
ENSG00000180992	MRPL14	-0.338631	0.00238039	MT-CYB EXP
ENSG00000220392	FCF1P5	0.331714	0.00238039	MT-CYB EXP
ENSG00000196569	LAMA2	0.3316	0.00238039	MT-CYB EXP
ENSG00000118507	AKAP7	0.330329	0.00238039	MT-CYB EXP
ENSG00000226193	AL049548.1	0.333979	0.00238039	MT-CYB EXP
ENSG00000186591	UBE2H	-0.33099	0.00238039	MT-CYB EXP
ENSG00000164897	TMUB1	-0.334943	0.00238039	MT-CYB EXP
ENSG00000107249	GLIS3	0.33646	0.00238039	MT-CYB EXP
ENSG00000154529	CNTNAP3B	0.332299	0.00238039	MT-CYB EXP
ENSG00000236114	AL450326.2	0.337762	0.00238039	MT-CYB EXP
ENSG00000156113	KCNMA1	0.338744	0.00238039	MT-CYB EXP
ENSG00000109854	HTATIP2	-0.338323	0.00238039	MT-CYB EXP
ENSG00000168439	STIP1	-0.34113	0.00238039	MT-CYB EXP
ENSG00000175634	RPS6KB2	-0.341671	0.00238039	MT-CYB EXP
ENSG00000167792	NDUFV1	-0.333155	0.00238039	MT-CYB EXP
ENSG00000139180	NDUFA9	-0.338134	0.00238039	MT-CYB EXP
ENSG00000259746	HSPE1P3	-0.334647	0.00238039	MT-CYB EXP
ENSG00000131148	EMC8	-0.338008	0.00238039	MT-CYB EXP
ENSG00000259024	TVP23C-CDRT4	0.342206	0.00238039	MT-CYB EXP
ENSG00000266258	LINC01909	0.335301	0.00238039	MT-CYB EXP
ENSG00000064490	RFXANK	-0.338033	0.00238039	MT-CYB EXP
ENSG00000243864	RPS3AP50	0.336044	0.00238039	MT-CYB EXP
ENSG00000267429	AC006116.6	0.333268	0.00238039	MT-CYB EXP
ENSG00000268912	AC012313.5	0.332494	0.00238039	MT-CYB EXP
ENSG00000053438	NNAT	0.3378	0.00238039	MT-CYB EXP
ENSG00000087510	TFAP2C	-0.330209	0.00238039	MT-CYB EXP
ENSG00000100201	DDX17	0.33539	0.00238039	MT-CYB EXP
ENSG00000073905	VDAC1P1	-0.333633	0.00238039	MT-CYB EXP
ENSG00000022267	FHL1	0.337013	0.00238039	MT-CYB EXP
ENSG00000197852	INKA2	0.326017	0.00272413	MT-CYB EXP
ENSG00000066405	CLDN18	0.329699	0.00272413	MT-CYB EXP
ENSG00000248221	STX18-IT1	0.326779	0.00272413	MT-CYB EXP
ENSG00000109339	MAPK10	0.330052	0.00272413	MT-CYB EXP
ENSG00000287003	AC008674.1	0.327748	0.00272413	MT-CYB EXP
ENSG00000185372	OR2V1	0.326219	0.00272413	MT-CYB EXP
ENSG00000223537	AL109947.1	0.326949	0.00272413	MT-CYB EXP
ENSG00000236166	AL021408.1	0.327981	0.00272413	MT-CYB EXP
ENSG00000287877	AL133538.1	0.325451	0.00272413	MT-CYB EXP
ENSG00000241468	ATP5MF	-0.325765	0.00272413	MT-CYB EXP
ENSG00000104472	CHRAC1	-0.326099	0.00272413	MT-CYB EXP
ENSG00000254389	RHPN1-AS1	-0.325784	0.00272413	MT-CYB EXP
ENSG00000263790	MIR4473	0.32715	0.00272413	MT-CYB EXP
ENSG00000285545	AC124798.2	0.326961	0.00272413	MT-CYB EXP
ENSG00000252854	RN7SKP5	0.329158	0.00272413	MT-CYB EXP
ENSG00000174373	RALGAPA1	0.325778	0.00272413	MT-CYB EXP
ENSG00000260731	KRT8P22	-0.326017	0.00272413	MT-CYB EXP
ENSG00000013306	SLC25A39	-0.328869	0.00272413	MT-CYB EXP
ENSG00000267400	AC010928.2	0.327176	0.00272413	MT-CYB EXP
ENSG00000235555	SUMO1P4	-0.327742	0.00272413	MT-CYB EXP
ENSG00000101457	DNTTIP1	-0.326603	0.00272413	MT-CYB EXP
ENSG00000093100	AC016026.1	0.327937	0.00272413	MT-CYB EXP
ENSG00000222922	RNA5SP501	0.325545	0.00272413	MT-CYB EXP
ENSG00000241489	AC244197.3	0.327037	0.00272413	MT-CYB EXP
ENSG00000115806	GORASP2	-0.324368	0.00348594	MT-CYB EXP
ENSG00000227878	AC114760.1	0.324267	0.00348594	MT-CYB EXP
ENSG00000114790	ARHGEF26	0.324777	0.00348594	MT-CYB EXP
ENSG00000285536	LINC02838	0.323518	0.00348594	MT-CYB EXP
ENSG00000228204	AC004830.2	0.323682	0.00348594	MT-CYB EXP
ENSG00000179950	PUF60	-0.325388	0.00348594	MT-CYB EXP
ENSG00000255750	AC022509.1	-0.324167	0.00348594	MT-CYB EXP
ENSG00000258903	AL390816.2	0.324488	0.00348594	MT-CYB EXP
ENSG00000261736	AC002551.1	0.323676	0.00348594	MT-CYB EXP
ENSG00000263528	IKBKE	-0.321825	0.00358016	MT-CYB EXP
ENSG00000229666	MAST4-AS1	0.321832	0.00358016	MT-CYB EXP
ENSG00000261366	MANEA-DT	0.32185	0.00358016	MT-CYB EXP
ENSG00000033050	ABCF2	-0.323443	0.00358016	MT-CYB EXP
ENSG00000134287	ARF3	-0.321416	0.00358016	MT-CYB EXP
ENSG00000075673	ATP12A	-0.321624	0.00358016	MT-CYB EXP
ENSG00000152207	CYSLTR2	0.32163	0.00358016	MT-CYB EXP
ENSG00000258954	AC107958.3	0.322184	0.00358016	MT-CYB EXP
ENSG00000241654	RPL19P18	0.32282	0.00358016	MT-CYB EXP
ENSG00000266304	LIVAR	0.322096	0.00358016	MT-CYB EXP
ENSG00000180198	RCC1	-0.319144	0.0036547	MT-CYB EXP
ENSG00000235082	SUMO1P3	-0.320044	0.0036547	MT-CYB EXP
ENSG00000143862	ARL8A	-0.318206	0.0036547	MT-CYB EXP
ENSG00000162910	MRPL55	-0.321139	0.0036547	MT-CYB EXP
ENSG00000273007	AC021205.3	0.32017	0.0036547	MT-CYB EXP
ENSG00000242547	RN7SL169P	0.319503	0.0036547	MT-CYB EXP
ENSG00000219607	PPP1R3G	-0.317973	0.0036547	MT-CYB EXP
[truncated: 93 more rows]
