# Supplementary material for: Identification of Ovarian High-Grade Serous Carcinoma with Mitochondrial Gene Variation
Source: Int J Mol Sci. 2025 Feb 5;26(3):1347. doi: 10.3390/ijms26031347 (PMC11818617; doi:10.3390/ijms26031347)
Supplement: Supplementary file 1 [file ijms-26-01347-s001.zip › Supplementary Table S2 - Differential gene expression cases-controls.xlsx]

## Sheet: Sheet1
ENSEMBL	baseMean	log2FoldChange	p-value	adjusted p-value
ENSG00000250148.1	30.3277	1.49952	7.5e-06	0.000100208
ENSG00000256146.1	38.4252	2.76416	7.54364e-06	0.000100538
ENSG00000106144.20	574.657	0.69218	7.55457e-06	0.000100652
ENSG00000133056.14	401.925	1.08835	7.56807e-06	0.000100801
ENSG00000253317.1	4.38942	3.97962	7.59714e-06	0.000101156
ENSG00000066583.12	292.724	-0.81549	7.64591e-06	0.00010172
ENSG00000103642.12	148.195	0.881639	7.64663e-06	0.00010172
ENSG00000105135.16	722.862	1.0787	7.64501e-06	0.00010172
ENSG00000273162.1	9.54642	1.69147	7.65797e-06	0.000101839
ENSG00000198225.5	200.23	0.81571	7.71535e-06	0.000102571
ENSG00000006576.17	619.614	0.799951	7.72273e-06	0.000102637
ENSG00000258449.1	4.10497	-2.4971	7.72793e-06	0.000102674
ENSG00000234264.1	2.1656	3.45852	7.74599e-06	0.000102818
ENSG00000106305.10	125.959	0.931841	7.7451e-06	0.000102818
ENSG00000265478.2	5.9662	-1.16287	7.74277e-06	0.000102818
ENSG00000180440.4	96.5663	-2.30029	7.76619e-06	0.00010304
ENSG00000172575.14	225.157	-1.17664	7.76758e-06	0.00010304
ENSG00000236496.2	4.96676	-1.6832	7.7835e-06	0.00010322
ENSG00000224543.4	47.8672	1.08091	7.8015e-06	0.000103426
ENSG00000187268.12	4.98197	4.90827	7.82447e-06	0.000103699
ENSG00000226564.1	646.524	1.06587	7.84421e-06	0.000103928
ENSG00000070729.14	20.4747	2.4471	7.84767e-06	0.000103941
ENSG00000204791.12	8.36648	2.21084	7.86361e-06	0.00010412
ENSG00000285669.1	24.6629	-1.05776	7.87577e-06	0.000104249
ENSG00000243584.1	8.20917	3.18055	7.89305e-06	0.000104445
ENSG00000143771.12	476.529	0.723164	7.90482e-06	0.000104516
ENSG00000148335.15	95.853	0.955749	7.90576e-06	0.000104516
ENSG00000173653.8	156.865	0.698979	7.90251e-06	0.000104516
ENSG00000168769.14	947.75	-0.685692	7.91668e-06	0.000104609
ENSG00000264176.1	6.44091	-1.52114	7.91762e-06	0.000104609
ENSG00000219201.4	181.653	0.734752	7.9325e-06	0.000104773
ENSG00000137216.19	385.631	0.816111	7.97986e-06	0.000105366
ENSG00000134369.16	594.941	1.33791	7.98735e-06	0.000105432
ENSG00000061656.11	118.341	1.53801	7.99778e-06	0.000105537
ENSG00000173467.9	205.597	-3.13875	8.01497e-06	0.000105731
ENSG00000005194.15	301.665	0.750843	8.01906e-06	0.000105753
ENSG00000139180.11	292.588	0.951827	8.03522e-06	0.000105933
ENSG00000136699.20	645.912	0.632384	8.04335e-06	0.000106007
ENSG00000136932.15	119.917	-0.67928	8.05946e-06	0.000106187
ENSG00000213131.3	62.6631	0.922471	8.0707e-06	0.000106302
ENSG00000251279.3	24.2305	-0.910922	8.07899e-06	0.000106379
ENSG00000221829.11	191.712	0.87085	8.09286e-06	0.000106529
ENSG00000283259.1	2.09135	-3.95863	8.16414e-06	0.000107434
ENSG00000143595.13	5.25329	-4.35888	8.21734e-06	0.000108101
ENSG00000160013.9	13.8323	2.24683	8.24637e-06	0.000108449
ENSG00000134697.13	725.519	0.667218	8.28015e-06	0.00010886
ENSG00000287126.1	16.2885	1.35553	8.3013e-06	0.000109104
ENSG00000100097.12	1267.21	1.5349	8.38632e-06	0.000110188
ENSG00000211625.2	31.099	3.79649	8.43143e-06	0.000110746
ENSG00000243655.2	2.5729	-2.61551	8.4798e-06	0.000111347
ENSG00000203724.11	24.1163	1.48238	8.48543e-06	0.000111387
ENSG00000149948.14	639.081	2.46274	8.53235e-06	0.000111969
ENSG00000203740.4	2.89467	4.11575	8.57035e-06	0.000112433
ENSG00000263301.1	3.18981	3.55076	8.58225e-06	0.000112554
ENSG00000173811.11	6.52991	-2.11888	8.60086e-06	0.000112764
ENSG00000287879.1	8.07643	2.8893	8.60923e-06	0.000112839
ENSG00000235984.5	5.05475	-3.3206	8.63483e-06	0.00011314
ENSG00000137809.17	485.996	2.48269	8.64717e-06	0.000113267
ENSG00000117139.18	2250.04	0.733775	8.65623e-06	0.000113351
ENSG00000217624.2	103.32	0.914234	8.67296e-06	0.000113535
ENSG00000118004.18	56.8773	2.99556	8.69198e-06	0.000113749
ENSG00000201690.1	0.893688	-3.44394	8.7008e-06	0.000113823
ENSG00000285077.4	26.4105	1.73642	8.70409e-06	0.000113823
ENSG00000211648.2	28.6621	3.74493	8.70559e-06	0.000113823
ENSG00000130193.8	408	1.26094	8.72447e-06	0.000114035
ENSG00000250990.1	15.7154	-1.52904	8.80498e-06	0.000115047
ENSG00000141458.13	619.078	1.10353	8.80765e-06	0.000115047
ENSG00000211664.3	6.76108	4.86252	8.81002e-06	0.000115047
ENSG00000160352.16	413.538	1.07472	8.83139e-06	0.000115291
ENSG00000159131.17	1212.52	0.71451	8.84362e-06	0.000115415
ENSG00000163406.11	351.28	-1.57055	8.8543e-06	0.00011552
ENSG00000232000.4	95.8321	1.95427	8.8807e-06	0.000115829
ENSG00000101473.17	181.7	0.704231	8.8905e-06	0.000115921
ENSG00000116544.12	34.3572	2.72552	8.9046e-06	0.000116069
ENSG00000183309.12	889.465	0.86812	8.91492e-06	0.000116169
ENSG00000261664.5	3.7015	-2.44029	8.96319e-06	0.000116726
ENSG00000168394.13	1005.64	1.65644	8.96247e-06	0.000116726
ENSG00000130702.15	5071.6	1.2212	8.9824e-06	0.000116941
ENSG00000148803.12	89.9114	1.37766	9.02353e-06	0.000117441
ENSG00000143374.18	370.604	0.896164	9.0339e-06	0.00011754
ENSG00000171428.15	66.0649	-1.15043	9.04074e-06	0.000117593
ENSG00000172531.16	1094.52	0.903237	9.08189e-06	0.000118092
ENSG00000136026.14	1035.21	0.864345	9.08824e-06	0.000118139
ENSG00000081870.12	229.202	-0.809446	9.14794e-06	0.000118879
ENSG00000159079.19	127.997	-0.804895	9.16764e-06	0.000119099
ENSG00000101187.16	47.5304	2.38725	9.18181e-06	0.000119246
ENSG00000214185.3	60.5096	0.923354	9.20702e-06	0.000119537
ENSG00000095383.20	228.849	1.3784	9.22959e-06	0.000119758
ENSG00000175106.17	164.041	-1.02828	9.22725e-06	0.000119758
ENSG00000189221.11	344.015	-2.21968	9.25038e-06	0.000119991
ENSG00000164976.9	298.667	1.30853	9.25757e-06	0.000120011
ENSG00000124198.10	1955.96	0.617991	9.25629e-06	0.000120011
ENSG00000259959.1	84.1873	-0.821796	9.26385e-06	0.00012003
ENSG00000188732.11	149.6	-1.04718	9.26462e-06	0.00012003
ENSG00000257289.1	4.79954	-2.41319	9.31035e-06	0.000120586
ENSG00000198168.9	305.709	-0.958524	9.32447e-06	0.000120732
ENSG00000166263.13	327.67	-0.91496	9.32816e-06	0.000120743
ENSG00000227500.10	372.666	-0.875385	9.41261e-06	0.0001218
ENSG00000138380.18	288.548	-0.821349	9.43839e-06	0.000122059
ENSG00000129295.10	238.748	-1.45052	9.4365e-06	0.000122059
ENSG00000167244.22	4199.97	3.15327	9.48316e-06	0.000122601
ENSG00000180730.5	57.9627	2.73011	9.49313e-06	0.000122693
ENSG00000072506.14	437.384	0.995535	9.5609e-06	0.000123531
ENSG00000286504.1	22.0736	-1.84266	9.59283e-06	0.000123906
ENSG00000101146.13	459.733	0.803496	9.60513e-06	0.000124028
ENSG00000239994.2	2.08613	-2.01279	9.66798e-06	0.000124802
ENSG00000185716.12	208.712	-0.680325	9.69501e-06	0.000125113
ENSG00000251350.2	3.71338	3.26055	9.70222e-06	0.000125168
ENSG00000217060.1	43.1819	0.68986	9.7871e-06	0.000126225
ENSG00000130312.7	212.348	0.982661	9.88048e-06	0.000127391
ENSG00000134970.14	1149.97	-0.831696	9.89765e-06	0.000127574
ENSG00000186153.18	221.282	-0.853748	9.91822e-06	0.0001278
ENSG00000251423.3	5.17736	-2.87122	9.96586e-06	0.000128298
ENSG00000105186.16	624.959	0.748095	9.96191e-06	0.000128298
ENSG00000100201.23	7974.4	-0.568608	9.96455e-06	0.000128298
ENSG00000228325.5	4.3187	4.69662	9.98494e-06	0.000128505
ENSG00000287383.1	4.77671	5.09726	9.99334e-06	0.000128574
ENSG00000230521.1	9.46626	-1.48333	1.0026e-05	0.000128955
ENSG00000279702.1	3.85977	-3.7483	1.00365e-05	0.000129052
ENSG00000166224.18	2147.76	0.881996	1.00442e-05	0.000129112
ENSG00000285553.1	5.35798	-2.7163	1.00586e-05	0.000129256
ENSG00000124201.15	1578.55	0.813153	1.00615e-05	0.000129256
ENSG00000262655.4	10760.4	1.97978	1.00791e-05	0.000129444
ENSG00000272123.1	2.16246	-1.6154	1.01007e-05	0.000129682
ENSG00000214514.8	3.42021	-3.05375	1.01093e-05	0.000129753
ENSG00000142687.19	1073.31	-0.75419	1.01186e-05	0.000129834
ENSG00000187037.9	64.4511	2.11175	1.01261e-05	0.000129891
ENSG00000137571.11	32.7009	-1.91056	1.01455e-05	0.000130101
ENSG00000049323.16	942.795	1.51251	1.01889e-05	0.000130538
ENSG00000172936.17	297.7	0.923455	1.01874e-05	0.000130538
ENSG00000235106.10	232.609	-0.756262	1.01858e-05	0.000130538
ENSG00000135447.17	25.3688	2.41095	1.01918e-05	0.000130538
ENSG00000184164.15	172.973	-1.15095	1.02061e-05	0.000130682
ENSG00000234745.14	7717.06	1.49768	1.02192e-05	0.000130795
ENSG00000105369.10	25.7327	3.55527	1.0221e-05	0.000130795
ENSG00000228038.1	1.68755	-2.13689	1.02737e-05	0.00013143
ENSG00000103249.19	410.291	0.710904	1.03087e-05	0.000131838
ENSG00000245532.11	23137.8	1.81262	1.032e-05	0.000131943
ENSG00000230257.7	5.09442	-1.80115	1.03597e-05	0.000132411
ENSG00000198805.13	281.954	1.39671	1.04023e-05	0.000132915
ENSG00000105649.10	35.9919	1.56761	1.04367e-05	0.000133315
ENSG00000023902.14	315.15	1.17649	1.04499e-05	0.000133444
ENSG00000156172.6	95.0993	-0.932211	1.0458e-05	0.000133508
ENSG00000254285.3	589.738	1.37458	1.0526e-05	0.000134335
ENSG00000150394.14	13.2776	2.71441	1.05332e-05	0.000134388
ENSG00000273679.1	21.9062	1.01878	1.05598e-05	0.000134677
ENSG00000156958.15	292.923	-0.809979	1.05622e-05	0.000134677
ENSG00000169242.12	583.524	1.11164	1.06192e-05	0.000135363
ENSG00000223573.7	12.7209	2.39539	1.06491e-05	0.000135703
ENSG00000173156.7	114.936	1.29476	1.06731e-05	0.000135969
ENSG00000217275.2	10.442	2.36183	1.07364e-05	0.000136735
ENSG00000178741.12	506.834	0.976596	1.07768e-05	0.000137208
ENSG00000259191.2	3.43752	2.86856	1.0811e-05	0.000137603
ENSG00000261167.1	86.5388	-0.965208	1.08191e-05	0.000137665
ENSG00000283662.1	7.15948	2.5572	1.0941e-05	0.000139175
ENSG00000223886.3	2.67728	-1.56206	1.10049e-05	0.000139945
ENSG00000239264.9	75.4614	1.09863	1.10209e-05	0.000140066
ENSG00000255725.2	42.1205	0.908341	1.10202e-05	0.000140066
ENSG00000222489.1	602.652	1.43122	1.10385e-05	0.000140235
ENSG00000262519.1	2.85129	-1.47112	1.10407e-05	0.000140235
ENSG00000225976.5	18.5964	1.35547	1.10923e-05	0.000140848
ENSG00000251538.7	16.3494	-2.57205	1.1104e-05	0.000140885
ENSG00000245281.9	11.8669	-1.0557	1.11002e-05	0.000140885
ENSG00000092929.13	311.561	1.57743	1.11052e-05	0.000140885
ENSG00000277806.1	11.0469	-1.23521	1.11334e-05	0.000141167
ENSG00000157551.19	27.8224	2.23019	1.1134e-05	0.000141167
ENSG00000155380.13	856.915	1.36904	1.11617e-05	0.000141476
ENSG00000101230.6	67.2894	2.20344	1.11649e-05	0.000141476
ENSG00000178172.7	7.77898	3.73972	1.12382e-05	0.000142309
ENSG00000271332.1	10.098	-1.14319	1.12366e-05	0.000142309
ENSG00000271303.2	8.89452	1.50467	1.12407e-05	0.000142309
ENSG00000243660.12	117.748	-1.00781	1.12607e-05	0.000142484
ENSG00000180806.5	14.3018	3.5459	1.12612e-05	0.000142484
ENSG00000171303.8	35.4306	2.06596	1.12691e-05	0.000142542
ENSG00000185155.12	4.94081	3.3273	1.13073e-05	0.00014294
ENSG00000170948.4	3.94737	-2.90714	1.13071e-05	0.00014294
ENSG00000108587.16	539.949	-0.530425	1.13167e-05	0.000143016
ENSG00000239093.1	3.21478	3.56143	1.13755e-05	0.000143718
ENSG00000170681.7	21.8936	1.77429	1.13946e-05	0.000143916
ENSG00000165501.17	85.4102	1.07371	1.14256e-05	0.000144223
ENSG00000266970.3	32.9934	1.75127	1.14232e-05	0.000144223
ENSG00000188312.14	66.2762	0.82187	1.1439e-05	0.000144349
ENSG00000140853.17	392.835	1.55662	1.14559e-05	0.000144484
ENSG00000235196.3	2.29922	-2.29406	1.14565e-05	0.000144484
ENSG00000139572.4	14.7802	1.87491	1.14792e-05	0.000144685
ENSG00000177051.6	230.639	0.856191	1.14759e-05	0.000144685
ENSG00000137288.10	294.255	1.05777	1.149e-05	0.000144778
ENSG00000183831.7	27.088	-1.71618	1.15119e-05	0.000145012
ENSG00000149357.10	575.736	0.737475	1.1526e-05	0.000145146
ENSG00000023892.12	136.19	1.00162	1.1533e-05	0.000145192
ENSG00000101391.21	295.211	0.623933	1.15489e-05	0.00014535
ENSG00000106078.19	451.571	-1.72148	1.15688e-05	0.000145558
ENSG00000167977.9	216.469	0.788492	1.16183e-05	0.000146136
ENSG00000033050.9	143.706	0.732721	1.16381e-05	0.000146343
ENSG00000116213.16	167.428	0.673375	1.1678e-05	0.000146801
ENSG00000176890.16	71.9611	1.42257	1.16855e-05	0.000146853
ENSG00000230417.12	4.9436	2.71704	1.17232e-05	0.000147282
ENSG00000280832.3	31.1605	1.20521	1.17477e-05	0.000147547
ENSG00000216324.1	1.83792	-2.46168	1.17609e-05	0.00014767
ENSG00000260618.1	24.1522	-1.33646	1.18742e-05	0.000149048
ENSG00000260156.1	3.33681	-2.12303	1.19161e-05	0.00014953
ENSG00000245466.1	3.87158	-2.42658	1.19574e-05	0.000150005
ENSG00000253209.1	5.73297	5.34684	1.20109e-05	0.000150632
ENSG00000135940.7	1336.62	1.06623	1.20303e-05	0.00015083
ENSG00000270091.1	4.87217	-1.44864	1.20487e-05	0.000150973
ENSG00000278196.3	31.2735	3.94146	1.20483e-05	0.000150973
ENSG00000204248.12	46.3689	2.04111	1.20721e-05	0.000151222
ENSG00000175592.9	25.5279	2.07885	1.20841e-05	0.000151328
ENSG00000004139.14	96.1662	-0.935954	1.21297e-05	0.000151854
ENSG00000109705.8	8.81094	3.56222	1.21344e-05	0.000151869
ENSG00000163683.12	973.767	-1.00666	1.21558e-05	0.000152092
ENSG00000197122.13	412.104	1.0494	1.21721e-05	0.000152251
ENSG00000206705.1	1.26426	-4.54181	1.21894e-05	0.000152423
ENSG00000270638.1	3.34456	-1.44748	1.22267e-05	0.000152844
ENSG00000125823.13	3.13823	3.51534	1.22874e-05	0.000153558
ENSG00000134042.14	18.1754	2.08657	1.23396e-05	0.000154166
ENSG00000163584.18	347.678	1.16224	1.23701e-05	0.000154501
ENSG00000137959.17	1518.71	1.92196	1.23895e-05	0.000154654
ENSG00000126903.16	300.403	0.984406	1.23863e-05	0.000154654
ENSG00000170485.17	301.935	1.76684	1.24704e-05	0.000155618
ENSG00000119698.12	57.0426	-2.44982	1.24837e-05	0.000155739
ENSG00000257815.9	70.3645	-1.26419	1.24953e-05	0.000155838
ENSG00000075340.23	294.163	1.89263	1.25133e-05	0.000156017
ENSG00000124610.5	129.903	2.08117	1.25179e-05	0.000156028
ENSG00000105223.21	1717.57	0.976319	1.26131e-05	0.000157169
ENSG00000218643.2	2.28847	-2.83354	1.2652e-05	0.000157607
ENSG00000104356.11	147.246	0.661737	1.26871e-05	0.000157999
ENSG00000287906.1	20.4452	-1.46675	1.27078e-05	0.00015821
ENSG00000236213.4	7.80725	-2.19742	1.27185e-05	0.000158256
ENSG00000179965.12	60.5814	0.890297	1.27189e-05	0.000158256
ENSG00000216624.3	17.062	1.97282	1.27463e-05	0.000158506
ENSG00000102287.19	491.822	2.14139	1.27463e-05	0.000158506
ENSG00000285898.1	10.6135	3.30868	1.28672e-05	0.000159962
ENSG00000163755.9	526.769	0.709123	1.28839e-05	0.000160123
ENSG00000286121.1	2.58967	-2.31782	1.29196e-05	0.00016052
ENSG00000261762.1	3.65116	3.12877	1.29294e-05	0.000160596
ENSG00000231079.7	12.903	2.19862	1.29828e-05	0.000161212
ENSG00000124787.14	71.197	1.18645	1.29913e-05	0.00016127
ENSG00000235495.1	12.03	3.35881	1.30239e-05	0.000161628
ENSG00000086827.9	315.171	0.611906	1.30278e-05	0.00016163
ENSG00000185621.11	218.133	-0.873947	1.3047e-05	0.00016182
ENSG00000224982.4	8.55004	2.35796	1.30552e-05	0.000161875
ENSG00000130299.17	163.985	0.917041	1.31192e-05	0.000162621
ENSG00000163281.12	261.266	-0.719165	1.31378e-05	0.000162805
ENSG00000122691.13	40.4335	2.24991	1.31592e-05	0.000163023
ENSG00000177464.5	18.3915	2.25049	1.31902e-05	0.000163359
ENSG00000180596.8	845.87	1.15223	1.32044e-05	0.000163488
ENSG00000234840.2	13.8519	2.74504	1.32219e-05	0.000163657
ENSG00000204052.5	22.1701	-1.73262	1.32893e-05	0.000164444
ENSG00000240038.7	242.142	-1.44775	1.33259e-05	0.000164849
ENSG00000155052.15	12.6832	4.79192	1.33424e-05	0.000165006
ENSG00000262681.2	2.39379	-2.18062	1.33608e-05	0.000165186
ENSG00000213352.3	27.8798	1.06263	1.3386e-05	0.000165449
ENSG00000203943.9	27.3648	-1.68383	1.34038e-05	0.000165621
ENSG00000117228.11	1461.35	1.53368	1.34234e-05	0.000165779
ENSG00000287312.1	4.47401	-1.91911	1.34282e-05	0.000165779
ENSG00000100994.12	1253.03	0.971655	1.34246e-05	0.000165779
ENSG00000185519.9	8.69887	2.15947	1.34961e-05	0.000166568
ENSG00000122779.18	686.507	0.728253	1.35449e-05	0.000167122
ENSG00000088538.13	99.7235	2.14835	1.35586e-05	0.000167244
ENSG00000134297.8	59.2953	0.728029	1.35645e-05	0.000167268
ENSG00000271936.1	15.4265	1.36827	1.35787e-05	0.000167391
ENSG00000227877.7	6.4629	-3.05757	1.35823e-05	0.000167391
ENSG00000104472.10	313.671	0.851381	1.35963e-05	0.000167516
ENSG00000118526.7	33.1502	3.3607	1.36413e-05	0.000167972
ENSG00000283526.2	23.1275	-3.07242	1.36405e-05	0.000167972
ENSG00000101333.19	490.503	-1.42646	1.36547e-05	0.000168089
ENSG00000115207.15	683.162	0.662943	1.36747e-05	0.000168287
ENSG00000188060.8	43.2225	1.59455	1.37306e-05	0.000168927
ENSG00000077935.17	48.4091	1.79658	1.37466e-05	0.000169075
ENSG00000102359.9	153.377	2.04998	1.38211e-05	0.000169942
ENSG00000136631.16	588.332	0.659181	1.38376e-05	0.000170096
ENSG00000241668.2	4.39166	4.21442	1.38508e-05	0.000170209
ENSG00000236180.2	3.46606	-1.89393	1.39979e-05	0.000171967
ENSG00000080573.7	176.825	2.20443	1.4016e-05	0.00017214
ENSG00000248925.3	6.70152	-1.49626	1.41151e-05	0.000173308
ENSG00000243156.9	813.168	-1.00727	1.41294e-05	0.000173433
ENSG00000160813.7	77.1044	0.846738	1.41594e-05	0.000173752
ENSG00000183520.12	268.348	0.655751	1.41731e-05	0.00017387
ENSG00000216425.4	0.571783	-3.10804	1.42097e-05	0.000174269
ENSG00000289171.1	10.3243	-1.57486	1.42424e-05	0.00017462
ENSG00000102755.12	439.494	1.68462	1.42613e-05	0.000174801
ENSG00000104415.14	287.199	2.09388	1.42927e-05	0.000175136
ENSG00000128918.15	384.546	-2.56122	1.42969e-05	0.000175137
ENSG00000168067.12	181.784	0.995778	1.43881e-05	0.000176204
ENSG00000137404.15	79.3588	1.05494	1.43993e-05	0.00017629
ENSG00000007372.25	29.8528	3.15501	1.44162e-05	0.000176447
ENSG00000147117.8	17.3936	-1.51961	1.44324e-05	0.000176595
ENSG00000142544.7	60.1043	0.913021	1.44449e-05	0.000176697
ENSG00000230319.1	2.29199	-2.01618	1.45448e-05	0.000177867
ENSG00000145860.12	695.761	0.74984	1.45903e-05	0.000178373
ENSG00000267327.2	48.1	2.55389	1.46351e-05	0.00017887
ENSG00000164197.12	205.282	-1.68137	1.464e-05	0.000178879
ENSG00000158406.6	290.753	1.14333	1.46806e-05	0.000179323
ENSG00000235082.2	152.007	0.716322	1.47053e-05	0.000179488
ENSG00000163170.12	52.3815	0.980706	1.47013e-05	0.000179488
ENSG00000289497.2	3.15465	3.31028	1.47067e-05	0.000179488
ENSG00000223859.1	2.36874	-2.79512	1.47185e-05	0.00017958
ENSG00000233058.3	64.9268	1.73143	1.4771e-05	0.00018017
ENSG00000234975.6	1184.95	0.997842	1.47882e-05	0.000180328
ENSG00000163879.11	355.251	-1.72897	1.47951e-05	0.000180361
ENSG00000262001.3	45.9682	-1.18223	1.48334e-05	0.000180776
ENSG00000213612.3	4.44093	-2.21822	1.48691e-05	0.00018116
ENSG00000279328.1	9.00628	-1.67122	1.48749e-05	0.000181179
ENSG00000169750.9	105.293	1.61682	1.49071e-05	0.000181519
ENSG00000204745.4	126.002	0.616151	1.49289e-05	0.000181704
ENSG00000101199.13	684.254	0.688202	1.49308e-05	0.000181704
ENSG00000068615.20	106.808	-2.06063	1.49468e-05	0.000181847
ENSG00000078124.13	475.306	1.05238	1.49554e-05	0.0001819
ENSG00000107833.11	199.478	1.10815	1.49758e-05	0.000182096
ENSG00000134940.14	8.42237	1.77447	1.49919e-05	0.000182188
ENSG00000151176.8	343.671	0.967969	1.49917e-05	0.000182188
ENSG00000130699.20	262.934	0.651444	1.50267e-05	0.000182559
ENSG00000169905.13	2240.48	0.579166	1.50457e-05	0.000182729
ENSG00000083814.13	101.873	-0.952613	1.50492e-05	0.000182729
ENSG00000278263.2	9.25608	4.66145	1.5055e-05	0.000182747
ENSG00000135245.10	176.857	1.273	1.50708e-05	0.000182835
ENSG00000233382.9	54.7126	-1.01659	1.50696e-05	0.000182835
ENSG00000133983.16	38.2131	-0.767453	1.50827e-05	0.000182928
ENSG00000266932.1	4.09378	-2.29072	1.51188e-05	0.000183313
ENSG00000140511.12	255.217	1.49664	1.51595e-05	0.000183755
ENSG00000119640.9	74.8208	-0.842928	1.52286e-05	0.00018454
ENSG00000267201.1	1.89832	3.0344	1.52485e-05	0.000184729
ENSG00000102243.13	58.0911	2.53942	1.529e-05	0.000185179
ENSG00000066827.16	282.49	0.665966	1.53269e-05	0.000185574
ENSG00000289268.1	15.1911	1.42397	1.53585e-05	0.000185903
ENSG00000213585.11	1014.39	0.701558	1.54038e-05	0.000186361
ENSG00000186806.6	30.2379	1.27863	1.54051e-05	0.000186361
ENSG00000156587.16	773.728	1.25191	1.54366e-05	0.000186646
ENSG00000105376.5	51.267	2.17209	1.54373e-05	0.000186646
ENSG00000163888.4	8.25597	1.8985	1.5459e-05	0.000186855
ENSG00000266368.1	1.90577	-1.84385	1.55046e-05	0.000187353
ENSG00000164983.8	615.342	0.981261	1.5522e-05	0.000187511
ENSG00000286535.1	33.3911	1.09736	1.56416e-05	0.000188901
ENSG00000283154.3	34.906	1.55347	1.56461e-05	0.000188903
ENSG00000197852.12	70.7624	-1.19657	1.56546e-05	0.000188952
ENSG00000118513.20	163.457	-1.69029	1.57385e-05	0.00018991
ENSG00000165458.15	1640.63	0.745254	1.57485e-05	0.000189978
ENSG00000102543.14	83.7457	-0.70415	1.57712e-05	0.000190198
ENSG00000182180.14	750.982	0.791631	1.58127e-05	0.000190645
ENSG00000143178.13	61.6825	1.14551	1.58646e-05	0.000191179
ENSG00000235489.4	37.834	0.938241	1.58659e-05	0.000191179
ENSG00000166260.13	398.44	-0.584371	1.58877e-05	0.000191387
ENSG00000162951.11	345.492	2.49682	1.59009e-05	0.000191492
ENSG00000259390.4	0.847664	-3.08427	1.59153e-05	0.000191611
ENSG00000173456.5	225.341	0.806498	1.59208e-05	0.000191624
ENSG00000213985.4	130.304	0.721258	1.59285e-05	0.000191663
ENSG00000087116.17	367.956	2.24468	1.60128e-05	0.000192622
ENSG00000110717.13	532.738	0.877182	1.60178e-05	0.000192628
ENSG00000260438.1	1.12028	-3.60111	1.61124e-05	0.000193712
ENSG00000285888.1	2.18996	-2.78596	1.61219e-05	0.000193772
ENSG00000104219.13	641.706	-1.25678	1.61295e-05	0.000193808
ENSG00000042753.12	307.703	0.770806	1.61984e-05	0.000194582
ENSG00000249786.7	7.93064	-1.38908	1.62525e-05	0.000195176
ENSG00000219607.4	47.8285	1.22787	1.62746e-05	0.000195386
ENSG00000280693.2	18.5616	2.31908	1.6314e-05	0.000195805
ENSG00000101181.18	254.204	0.675504	1.63626e-05	0.000196333
ENSG00000185689.17	8.09774	-1.51589	1.63962e-05	0.000196681
ENSG00000240137.8	34.6379	-1.10347	1.64448e-05	0.000197204
ENSG00000289286.1	1.4014	-2.04766	1.64491e-05	0.000197204
ENSG00000136261.16	697.852	1.00407	1.64748e-05	0.000197457
ENSG00000176171.12	515.195	1.12937	1.64864e-05	0.000197541
ENSG00000109103.12	213.081	0.747035	1.6511e-05	0.000197725
ENSG00000125826.22	800.153	0.638218	1.65102e-05	0.000197725
ENSG00000137273.6	6.45832	2.39565	1.65232e-05	0.000197752
ENSG00000075142.14	623.247	-0.712976	1.65271e-05	0.000197752
ENSG00000131055.5	5.25995	2.6971	1.65242e-05	0.000197752
ENSG00000115009.13	56.1173	2.53452	1.65592e-05	0.000198079
ENSG00000279659.1	40.8222	-1.38703	1.65684e-05	0.000198134
ENSG00000151150.22	1024.48	-0.974436	1.66612e-05	0.000199188
ENSG00000237336.1	6.55367	-1.83628	1.67014e-05	0.000199613
ENSG00000211653.2	25.9468	3.45368	1.67337e-05	0.000199943
ENSG00000103540.17	586.801	-0.848004	1.68321e-05	0.000201063
ENSG00000166889.14	468.194	0.654777	1.68455e-05	0.000201166
ENSG00000274825.1	1.46284	3.13601	1.68636e-05	0.000201326
ENSG00000237638.3	27.1336	1.09514	1.692e-05	0.000201944
ENSG00000198829.6	29.9528	1.94517	1.69416e-05	0.000202144
ENSG00000005379.17	408.329	-1.20069	1.70026e-05	0.000202816
ENSG00000137103.20	248.337	-0.96941	1.70961e-05	0.000203875
ENSG00000215399.2	1.54256	-3.66548	1.71043e-05	0.000203916
ENSG00000279269.1	1.08242	-2.81317	1.71322e-05	0.000204191
ENSG00000151117.9	75.6639	1.28805	1.72292e-05	0.00020529
ENSG00000167107.13	322.326	1.02022	1.72678e-05	0.000205692
ENSG00000250602.6	45.5142	-1.44306	1.72942e-05	0.00020595
ENSG00000020256.20	247.143	0.569233	1.7359e-05	0.000206664
ENSG00000126067.12	687.787	0.716767	1.73738e-05	0.000206782
ENSG00000141543.12	926.446	0.801501	1.74056e-05	0.000207103
ENSG00000126267.11	1127.62	0.9969	1.74452e-05	0.000207458
ENSG00000101138.12	514.765	0.677315	1.74411e-05	0.000207458
ENSG00000162931.12	148.293	1.58092	1.75457e-05	0.000208595
ENSG00000235944.10	28.2151	1.22014	1.75997e-05	0.000209121
ENSG00000038945.15	558.931	1.56261	1.75968e-05	0.000209121
ENSG00000129038.16	251.776	1.63596	1.7626e-05	0.000209376
ENSG00000115183.15	1211.8	0.769389	1.76543e-05	0.000209618
ENSG00000288739.1	3.35804	-1.72443	1.76562e-05	0.000209618
ENSG00000155827.12	518.904	-0.526713	1.76635e-05	0.000209646
ENSG00000089195.15	220.152	0.805367	1.76947e-05	0.000209959
ENSG00000197081.16	2585.8	0.79393	1.77123e-05	0.000210109
ENSG00000221823.11	397.677	0.521487	1.77347e-05	0.000210316
ENSG00000272137.1	8.20348	-1.46037	1.77703e-05	0.000210679
ENSG00000284471.1	3.60118	-3.26104	1.77912e-05	0.000210869
ENSG00000259285.1	3.7083	-3.13028	1.78273e-05	0.000211179
ENSG00000227195.11	22.2767	2.12161	1.78231e-05	0.000211179
ENSG00000287186.1	5.2101	4.00554	1.78487e-05	0.000211316
ENSG00000211978.2	1.96178	-2.41498	1.78441e-05	0.000211316
ENSG00000170871.12	1068.76	-0.708892	1.78903e-05	0.00021175
ENSG00000167912.8	19.9773	2.24585	1.78964e-05	0.000211763
ENSG00000183386.10	103.627	1.15079	1.79048e-05	0.000211804
ENSG00000114904.13	424.979	-0.538177	1.79383e-05	0.000212142
ENSG00000240382.3	22.2513	3.75729	1.79861e-05	0.000212648
ENSG00000283445.1	24.1552	-1.86794	1.79949e-05	0.00021269
ENSG00000201550.1	2.67419	-2.25834	1.79996e-05	0.00021269
ENSG00000227408.1	0.812731	-2.76058	1.80082e-05	0.000212693
ENSG00000227528.6	3.58738	2.84352	1.80098e-05	0.000212693
ENSG00000248359.2	11.8668	-3.29293	1.80383e-05	0.000212971
ENSG00000142046.15	25.0558	-1.12974	1.81156e-05	0.000213824
ENSG00000246548.3	3.98442	-1.63463	1.81467e-05	0.000214132
ENSG00000224087.1	3.09265	3.98483	1.81658e-05	0.000214298
ENSG00000168062.10	52.8351	1.73118	1.81819e-05	0.000214428
ENSG00000130203.10	1517.39	1.68584	1.82057e-05	0.00021465
ENSG00000142669.15	310.896	0.921541	1.82508e-05	0.000215123
ENSG00000101489.20	32.6855	1.5844	1.82726e-05	0.00021532
ENSG00000261366.1	19.1354	-1.16106	1.83103e-05	0.000215705
ENSG00000180530.11	2319.28	-1.03503	1.84069e-05	0.000216784
ENSG00000146232.17	181.716	1.13514	1.84685e-05	0.000217389
ENSG00000211669.3	13.1803	4.6928	1.8468e-05	0.000217389
ENSG00000084636.18	1023.06	2.16815	1.85121e-05	0.000217842
ENSG00000259838.1	41.2715	1.03654	1.85197e-05	0.000217872
ENSG00000255993.1	3.23067	-1.55169	1.85578e-05	0.0002182
ENSG00000274559.3	23.6995	1.5962	1.85579e-05	0.0002182
ENSG00000122042.10	701.254	-0.809907	1.85794e-05	0.000218394
ENSG00000184602.6	281.269	1.10335	1.85987e-05	0.00021856
ENSG00000119650.13	233.635	-0.781577	1.8714e-05	0.000219854
ENSG00000247699.2	4.65555	-4.09915	1.87683e-05	0.000220433
ENSG00000112062.11	934.542	0.540851	1.8782e-05	0.000220478
ENSG00000102030.16	182.827	0.877736	1.87825e-05	0.000220478
ENSG00000225893.1	9.77649	-1.8683	1.88229e-05	0.000220892
ENSG00000247324.2	2.88614	-1.64704	1.88629e-05	0.000221242
ENSG00000154265.16	502.428	-1.17889	1.88683e-05	0.000221242
ENSG00000230568.1	30.1211	0.732004	1.88667e-05	0.000221242
ENSG00000166741.8	956.02	2.11403	1.88878e-05	0.00022141
ENSG00000132704.16	6.57571	4.33497	1.89195e-05	0.000221721
ENSG00000211714.3	2.77395	3.81506	1.89784e-05	0.00022235
ENSG00000265102.1	3.28291	-1.27866	1.8984e-05	0.000222355
ENSG00000236476.2	0.531185	-3.38906	1.90625e-05	0.000223053
ENSG00000135968.22	1581.84	-0.705029	1.90645e-05	0.000223053
ENSG00000144063.4	57.5042	2.2289	1.90558e-05	0.000223053
ENSG00000230524.8	10.7111	2.25417	1.90623e-05	0.000223053
ENSG00000175538.11	198.075	1.55774	1.90751e-05	0.000223056
ENSG00000229766.7	2.68105	-1.82786	1.90752e-05	0.000223056
ENSG00000158062.21	258.345	-0.964947	1.90805e-05	0.000223057
ENSG00000235555.1	36.3369	0.780234	1.91018e-05	0.000223244
ENSG00000243849.2	13.2916	-1.45276	1.91282e-05	0.000223491
ENSG00000237008.2	7.06587	2.19102	1.92143e-05	0.000224437
ENSG00000266680.1	13.0526	-1.32338	1.92405e-05	0.000224681
ENSG00000235959.1	8.77193	2.98154	1.931e-05	0.000225369
ENSG00000227964.1	5.17043	4.23404	1.93097e-05	0.000225369
ENSG00000225417.1	1.89101	-2.89463	1.93171e-05	0.000225391
ENSG00000010165.20	470.054	0.687399	1.93592e-05	0.000225821
ENSG00000249917.3	7.23592	2.69824	1.93848e-05	0.000226057
ENSG00000241755.1	28.0374	4.20647	1.94417e-05	0.000226658
ENSG00000164530.15	12.1632	-2.91064	1.95073e-05	0.000227362
ENSG00000171798.19	151.015	-2.72722	1.96448e-05	0.000228901
ENSG00000166002.7	89.8908	-1.22764	1.96621e-05	0.000229041
ENSG00000158246.8	61.4421	1.64103	1.96836e-05	0.000229229
ENSG00000186329.9	36.9248	-4.63347	1.98073e-05	0.000230607
ENSG00000130540.14	26.4853	2.05652	1.98551e-05	0.0002311
ENSG00000248493.1	2.29535	-1.87254	1.9876e-05	0.00023128
ENSG00000116771.6	44.1894	1.43932	1.99976e-05	0.000232632
ENSG00000217241.1	169.774	0.725102	2.00211e-05	0.000232842
ENSG00000272963.1	7.86286	-1.39195	2.0028e-05	0.000232859
ENSG00000147576.17	25.7588	-1.35615	2.00526e-05	0.000233082
ENSG00000250215.1	5.05283	-1.51794	2.0176e-05	0.000234428
ENSG00000074181.9	2204.75	1.35151	2.01794e-05	0.000234428
ENSG00000229754.2	21.5997	2.7432	2.02009e-05	0.000234614
ENSG00000172232.10	2.00478	-3.05473	2.02441e-05	0.000235052
ENSG00000163468.15	2940.12	0.778731	2.02569e-05	0.000235072
ENSG00000288029.1	12.1708	2.48089	2.02544e-05	0.000235072
ENSG00000177628.16	373.528	0.852667	2.02633e-05	0.000235083
ENSG00000223815.2	4.87939	2.79369	2.03174e-05	0.000235598
ENSG00000100296.14	410.465	0.902714	2.03187e-05	0.000235598
ENSG00000213290.4	21.6475	1.24336	2.0352e-05	0.00023592
ENSG00000139579.13	215.514	0.8797	2.05714e-05	0.000238398
ENSG00000115216.14	852.863	0.603656	2.06929e-05	0.000239742
ENSG00000189409.14	10.6511	2.20131	2.07876e-05	0.000240773
ENSG00000136603.14	3421.27	1.12954	2.08006e-05	0.000240859
ENSG00000112584.14	531.091	-0.677124	2.09289e-05	0.000242278
ENSG00000127241.18	29.9157	-2.64219	2.09441e-05	0.000242389
ENSG00000211965.4	11.1406	4.10572	2.09603e-05	0.000242511
ENSG00000069943.10	131.079	-0.657108	2.09693e-05	0.000242549
ENSG00000102174.10	38.6423	1.93975	2.09854e-05	0.000242669
ENSG00000152952.12	1586.13	1.29941	2.10074e-05	0.000242858
ENSG00000259840.1	1.51917	-2.13377	2.10449e-05	0.000243226
ENSG00000186847.6	146.662	3.22719	2.10555e-05	0.000243283
ENSG00000254221.3	52.7866	1.88045	2.10823e-05	0.000243469
ENSG00000236761.6	8.29608	-1.60118	2.10831e-05	0.000243469
ENSG00000268912.1	47.07	-1.03993	2.11446e-05	0.000244114
ENSG00000006756.16	806.748	-1.02139	2.11602e-05	0.000244228
ENSG00000126870.16	414.832	-0.897735	2.11885e-05	0.000244489
ENSG00000124562.10	450.338	0.891279	2.1249e-05	0.000245054
ENSG00000196553.15	18.3739	-1.75125	2.12477e-05	0.000245054
ENSG00000073905.8	193.748	0.799632	2.12768e-05	0.000245309
ENSG00000259577.2	17.472	-1.09171	2.13246e-05	0.000245794
ENSG00000102225.17	1079.1	0.829619	2.13925e-05	0.00024651
ENSG00000233328.3	86.3238	0.812675	2.1431e-05	0.000246804
ENSG00000112473.19	957.501	0.89453	2.14354e-05	0.000246804
ENSG00000099869.8	24.1755	4.0525	2.14344e-05	0.000246804
ENSG00000223361.5	66.8101	1.7911	2.14415e-05	0.000246809
ENSG00000175416.16	342.182	0.868446	2.14671e-05	0.000247037
ENSG00000279730.2	59.7183	0.699696	2.15154e-05	0.000247458
ENSG00000165379.14	100.195	-3.10763	2.15098e-05	0.000247458
ENSG00000175229.7	33.7906	3.16684	2.15226e-05	0.000247476
ENSG00000255750.6	192.53	1.96171	2.15451e-05	0.000247667
ENSG00000224020.3	15.858	1.38238	2.16226e-05	0.000248491
ENSG00000169026.13	52.8405	1.3858	2.16468e-05	0.000248702
ENSG00000157593.19	489.325	0.773645	2.16969e-05	0.000249211
ENSG00000184117.12	699.545	0.981075	2.1721e-05	0.000249421
ENSG00000182747.5	6.38818	4.30316	2.17939e-05	0.000250154
ENSG00000109919.10	690.794	0.679804	2.17965e-05	0.000250154
ENSG00000248905.10	545.343	-1.38834	2.18051e-05	0.000250185
ENSG00000282600.2	6.76657	4.62891	2.19482e-05	0.000251759
ENSG00000070614.15	1237.8	0.91898	2.20105e-05	0.000252271
ENSG00000132437.18	5.79962	2.62885	2.19991e-05	0.000252271
ENSG00000100271.17	57.7	-0.917372	2.2007e-05	0.000252271
ENSG00000240429.1	41.4632	1.32541	2.20222e-05	0.000252336
ENSG00000236532.6	147.78	2.51949	2.20866e-05	0.000253007
ENSG00000070785.17	222.451	0.574682	2.21094e-05	0.0002532
ENSG00000105726.17	713.147	0.592103	2.21667e-05	0.000253789
ENSG00000170545.17	64.2583	1.52997	2.2361e-05	0.000255945
ENSG00000211460.12	1033.61	0.561763	2.23944e-05	0.000256225
ENSG00000254389.3	22.501	1.59693	2.23975e-05	0.000256225
ENSG00000023909.10	367.713	-0.946251	2.25409e-05	0.000257748
ENSG00000144366.17	264.437	-1.54998	2.25427e-05	0.000257748
ENSG00000214796.9	9.48205	2.25243	2.25807e-05	0.000258048
ENSG00000179029.15	142.356	-0.876751	2.2581e-05	0.000258048
ENSG00000132676.16	761.04	0.609167	2.26188e-05	0.000258411
ENSG00000229459.1	3.24434	4.03016	2.27008e-05	0.000259278
ENSG00000236474.1	10.8834	-1.59645	2.27077e-05	0.000259288
ENSG00000164466.13	452.066	0.650554	2.27306e-05	0.00025948
ENSG00000268949.1	2.67318	3.50564	2.28665e-05	0.000260962
ENSG00000159216.19	912.897	1.39794	2.29085e-05	0.000261371
ENSG00000126878.13	891.125	1.4944	2.29863e-05	0.000262063
ENSG00000257114.3	16.7287	2.09546	2.29864e-05	0.000262063
ENSG00000213856.3	71.3598	0.814224	2.29875e-05	0.000262063
ENSG00000115091.12	2589.22	0.585074	2.29981e-05	0.000262113
ENSG00000128881.18	345.632	-0.749236	2.30413e-05	0.000262536
ENSG00000230062.7	52.4575	-4.23953	2.30541e-05	0.000262611
ENSG00000117262.19	103.112	0.722811	2.30621e-05	0.000262632
ENSG00000248988.1	59.0845	1.00511	2.31032e-05	0.00026303
ENSG00000168672.4	1229.42	1.15606	2.31698e-05	0.000263719
ENSG00000134545.14	12.1115	-2.06185	2.32502e-05	0.000264564
ENSG00000226944.1	3.61138	-1.50274	2.327e-05	0.000264714
ENSG00000223523.1	2.27412	-1.90121	2.32758e-05	0.000264714
ENSG00000250878.4	5.76647	-1.75118	2.32954e-05	0.000264865
ENSG00000131943.20	351.543	1.15164	2.33249e-05	0.00026513
ENSG00000187566.6	48.9285	1.33412	2.34398e-05	0.000266366
ENSG00000226963.1	3.22428	-1.60506	2.34751e-05	0.000266647
ENSG00000090674.16	80.693	0.939627	2.3477e-05	0.000266647
ENSG00000253373.1	4.6973	4.33515	2.34913e-05	0.000266738
ENSG00000123213.23	480.235	0.733246	2.35299e-05	0.000267106
ENSG00000234062.10	93.2955	-1.13458	2.35595e-05	0.00026737
ENSG00000055118.17	124.445	1.7841	2.3624e-05	0.000268032
ENSG00000164897.14	199.373	0.763817	2.36489e-05	0.000268242
ENSG00000153237.18	72.9459	-1.30995	2.37037e-05	0.000268734
ENSG00000285536.1	1.4287	-5.16561	2.37048e-05	0.000268734
ENSG00000127561.16	33.2995	2.1447	2.37891e-05	0.000269618
ENSG00000234288.2	2.5382	3.92754	2.38402e-05	0.000270126
ENSG00000186047.11	37.9364	1.96467	2.39103e-05	0.000270848
ENSG00000251419.1	4.12087	-3.11556	2.39362e-05	0.00027107
ENSG00000235858.1	0.990556	-3.22954	2.40089e-05	0.000271821
ENSG00000169087.11	181.114	0.813332	2.40183e-05	0.000271856
ENSG00000099974.8	84.3678	0.89483	2.40421e-05	0.000272052
ENSG00000114019.15	1420.83	1.02775	2.40574e-05	0.000272154
ENSG00000064666.15	741.004	1.48208	2.40963e-05	0.000272521
ENSG00000231672.8	46.5691	1.65718	2.41205e-05	0.000272678
ENSG00000114503.11	881.815	0.657898	2.41229e-05	0.000272678
ENSG00000131462.9	157.762	0.905032	2.41304e-05	0.000272691
ENSG00000134817.12	79.3359	2.19193	2.41674e-05	0.000273037
ENSG00000285872.3	9.94466	1.83453	2.42272e-05	0.00027364
ENSG00000243316.7	2.29235	-4.15944	2.42952e-05	0.000274336
ENSG00000140519.14	9.91981	3.01096	2.43091e-05	0.000274419
ENSG00000278969.1	9.39457	2.31095	2.43574e-05	0.000274893
ENSG00000103257.9	306.272	1.30282	2.43738e-05	0.000275005
ENSG00000145414.9	208.665	-0.708468	2.43913e-05	0.00027513
ENSG00000286028.1	8.68764	-4.24189	2.44635e-05	0.000275872
ENSG00000147246.10	9.61645	5.37969	2.44785e-05	0.000275967
ENSG00000201523.1	0.630618	-3.01315	2.45054e-05	0.000276052
ENSG00000238105.7	195.014	-1.2744	2.45094e-05	0.000276052
ENSG00000285990.1	1.86155	3.48577	2.4504e-05	0.000276052
ENSG00000169188.5	225.014	0.679539	2.45118e-05	0.000276052
ENSG00000123992.20	542.679	0.595656	2.45329e-05	0.000276217
ENSG00000187730.9	5.31002	2.55562	2.45493e-05	0.000276305
ENSG00000134365.15	8.50342	4.95644	2.45602e-05	0.000276305
ENSG00000130703.17	645.97	0.592218	2.45571e-05	0.000276305
ENSG00000249721.1	4.39166	3.51299	2.46711e-05	0.00027748
ENSG00000112195.9	9.1019	2.87771	2.47084e-05	0.000277827
ENSG00000232451.2	4.97143	-2.66623	2.47465e-05	0.000278182
ENSG00000287600.1	10.5485	-1.50508	2.48487e-05	0.000279257
ENSG00000211890.4	75.1665	3.25661	2.49523e-05	0.000280348
ENSG00000288063.1	3.29875	-2.0399	2.49862e-05	0.000280655
ENSG00000126249.8	48.4525	1.10587	2.50298e-05	0.00028107
ENSG00000177192.14	160.26	0.655912	2.50431e-05	0.000281146
ENSG00000249395.4	71.7466	3.1457	2.5097e-05	0.000281677
ENSG00000258427.3	157.322	0.775992	2.51186e-05	0.000281846
ENSG00000123572.17	173.786	2.41736	2.51771e-05	0.000282427
ENSG00000076043.11	358.689	0.727936	2.51973e-05	0.00028258
ENSG00000076706.17	640.429	1.46957	2.53006e-05	0.000283664
ENSG00000108688.11	4.75697	3.53437	2.53098e-05	0.000283693
ENSG00000110104.13	95.4148	0.644347	2.53542e-05	0.000284116
ENSG00000277632.2	17.3017	2.25954	2.5475e-05	0.000285394
ENSG00000228328.2	20.8138	1.30772	2.54866e-05	0.00028545
ENSG00000284485.1	6.11321	3.95586	2.55079e-05	0.000285614
ENSG00000231104.8	36.2439	-1.19839	2.55519e-05	0.000286031
ENSG00000150275.20	43.9558	3.26718	2.55796e-05	0.000286267
ENSG00000113013.16	3041.68	0.691227	2.57131e-05	0.000287609
ENSG00000251752.1	1.97375	-1.79482	2.5711e-05	0.000287609
ENSG00000110080.20	178.016	1.48194	2.5855e-05	0.000289121
ENSG00000160072.20	354.913	1.08641	2.59032e-05	0.000289584
ENSG00000112837.17	91.0844	2.68601	2.59205e-05	0.000289702
ENSG00000134200.4	0.799555	-2.66692	2.59622e-05	0.000290092
ENSG00000286642.2	5.20625	-2.93262	2.59753e-05	0.000290163
ENSG00000165724.6	153.816	0.759857	2.60018e-05	0.000290383
ENSG00000160867.15	74.3328	1.823	2.60442e-05	0.00029078
ENSG00000197753.11	39.4329	1.30076	2.61258e-05	0.000291616
ENSG00000131626.19	917.295	0.521591	2.6163e-05	0.000291954
ENSG00000250254.2	3.58957	-1.62108	2.6203e-05	0.000292324
ENSG00000254860.7	83.9883	-1.13868	2.62564e-05	0.000292843
ENSG00000145632.15	798.63	1.54207	2.62931e-05	0.000293177
ENSG00000257052.1	3.23587	-1.62208	2.63472e-05	0.000293703
ENSG00000144278.15	56.8326	2.35049	2.63734e-05	0.000293919
ENSG00000225345.3	26.4277	-2.52981	2.65378e-05	0.000295673
ENSG00000267123.7	4.52189	3.03181	2.66073e-05	0.000296371
ENSG00000203733.6	1.74171	-2.36907	2.66758e-05	0.000297056
ENSG00000100354.21	1991.6	-0.631827	2.67319e-05	0.000297603
ENSG00000100027.17	88.569	1.2568	2.687e-05	0.000299063
ENSG00000007038.11	189.143	2.50145	2.68953e-05	0.000299267
ENSG00000067715.14	82.348	1.93833	2.69581e-05	0.000299887
ENSG00000219507.4	602.626	1.00887	2.69892e-05	0.000300155
ENSG00000106236.4	141.806	2.39105	2.70113e-05	0.000300323
ENSG00000198373.13	497.72	-0.711974	2.71298e-05	0.000301483
ENSG00000130202.10	1102.64	0.772292	2.71233e-05	0.000301483
ENSG00000232034.1	32.136	2.18618	2.72521e-05	0.000302763
ENSG00000247402.2	1.83095	3.68859	2.72803e-05	0.000302998
ENSG00000277073.1	0.615598	-3.39449	2.7328e-05	0.000303355
ENSG00000175634.15	232.172	0.680622	2.73337e-05	0.000303355
ENSG00000078699.22	609.721	0.704695	2.73256e-05	0.000303355
ENSG00000227206.1	0.517998	-4.28732	2.74036e-05	0.000304051
ENSG00000251544.1	1.32936	-2.46224	2.74448e-05	0.00030443
ENSG00000103226.19	357.057	0.795543	2.74834e-05	0.000304778
ENSG00000130768.15	227.072	1.47122	2.75343e-05	0.000305263
ENSG00000164970.15	120.219	0.923838	2.75523e-05	0.000305384
ENSG00000070748.19	5.97524	3.74844	2.75743e-05	0.000305548
ENSG00000103479.17	1075.23	-0.600268	2.77137e-05	0.000307014
ENSG00000223941.5	2.99214	-3.95376	2.77803e-05	0.000307672
ENSG00000010327.10	1057.63	1.48873	2.78464e-05	0.000308323
ENSG00000134962.7	19.4689	-1.27048	2.78591e-05	0.000308384
ENSG00000197479.7	129.04	1.73158	2.80265e-05	0.000310077
ENSG00000214027.3	70.5118	0.799333	2.80231e-05	0.000310077
ENSG00000249849.1	1.63259	-2.01266	2.8034e-05	0.00031008
ENSG00000235725.1	11.616	3.16763	2.81056e-05	0.00031079
ENSG00000134686.20	785.551	0.579264	2.81836e-05	0.000311573
ENSG00000273100.1	3.24538	3.25611	2.82214e-05	0.00031191
ENSG00000145687.17	592.173	-1.12981	2.82413e-05	0.000312046
ENSG00000148384.14	163.634	-0.811339	2.82485e-05	0.000312046
ENSG00000226137.5	193.447	-0.720627	2.82556e-05	0.000312046
ENSG00000164266.11	9.94691	3.45685	2.82858e-05	0.000312298
ENSG00000151838.12	6.03148	-2.1845	2.84483e-05	0.000314011
ENSG00000219682.4	57.1341	-0.659626	2.85346e-05	0.000314883
ENSG00000236714.3	6.06239	-2.57384	2.85991e-05	0.000315513
ENSG00000205444.4	2.80686	3.81972	2.86187e-05	0.000315648
ENSG00000230852.2	0.917003	-2.57314	2.86266e-05	0.000315653
ENSG00000171345.13	5047.62	1.39477	2.86377e-05	0.000315695
ENSG00000228716.7	200.515	1.02445	2.86646e-05	0.000315909
ENSG00000250597.5	1.65385	-3.35162	2.86794e-05	0.000315991
ENSG00000207606.1	5.77	2.34738	2.89315e-05	0.000318687
ENSG00000260611.1	4.96275	5.15351	2.90117e-05	0.000319488
ENSG00000213347.11	91.1642	1.08715	2.90344e-05	0.000319655
ENSG00000267275.1	2.62275	-2.72649	2.90539e-05	0.000319787
ENSG00000168481.9	2.78104	-2.46777	2.91612e-05	0.000320885
ENSG00000286831.1	34.3618	2.67656	2.93838e-05	0.000323252
ENSG00000257057.3	15.0345	-4.01921	2.95134e-05	0.000324594
ENSG00000140876.11	12.1879	-1.22297	2.96155e-05	0.000325633
ENSG00000219736.1	7.97371	4.2112	2.96464e-05	0.00032589
ENSG00000274536.9	18.1311	-1.74212	2.9685e-05	0.00032623
ENSG00000162687.19	155.61	2.07022	2.97984e-05	0.000327392
ENSG00000107554.17	316.182	-1.21201	2.98093e-05	0.000327427
ENSG00000248555.7	4.58625	4.79131	2.98882e-05	0.000328125
ENSG00000217325.2	40.6784	0.936019	2.98849e-05	0.000328125
ENSG00000227719.1	11.7281	-1.30515	2.99569e-05	0.000328795
ENSG00000215914.4	9.08052	1.88488	2.99767e-05	0.000328905
ENSG00000147526.20	1617.13	-1.37827	2.99901e-05	0.000328905
ENSG00000160282.15	15.1001	1.9961	2.99858e-05	0.000328905
ENSG00000231300.1	2.92605	2.73765	3.00276e-05	0.000329232
ENSG00000255660.1	14.1814	-2.43606	3.00654e-05	0.000329562
ENSG00000204055.5	2.75567	3.31894	3.01521e-05	0.000330428
ENSG00000267534.4	134.789	1.14917	3.01736e-05	0.000330579
ENSG00000225882.1	8.70589	2.57371	3.02022e-05	0.000330807
ENSG00000233006.8	98.5831	-1.08209	3.02248e-05	0.00033097
ENSG00000135454.14	16.1114	1.88811	3.0255e-05	0.000331215
ENSG00000101442.10	114.87	0.613042	3.04154e-05	0.000332887
ENSG00000112759.19	356.752	1.11016	3.04758e-05	0.000333462
ENSG00000279792.1	9.96229	-1.26525	3.05038e-05	0.000333683
ENSG00000189229.12	9.70356	3.65682	3.05321e-05	0.000333908
ENSG00000180509.13	17.1604	-2.60555	3.05608e-05	0.000334136
ENSG00000122862.5	716.275	1.73126	3.06355e-05	0.000334781
ENSG00000177359.22	26.2114	1.56311	3.06346e-05	0.000334781
ENSG00000137672.13	92.2531	-1.85789	3.06744e-05	0.000335121
ENSG00000220581.1	5.00578	-2.03725	3.07872e-05	0.000336252
ENSG00000238039.1	7.01499	-1.49306	3.07937e-05	0.000336252
ENSG00000233009.1	6.18838	3.40174	3.08282e-05	0.000336543
ENSG00000196220.17	923.62	-1.1686	3.09777e-05	0.000338039
ENSG00000212743.2	25.4324	-1.80387	3.09811e-05	0.000338039
ENSG00000112852.7	47.5823	1.97636	3.10015e-05	0.000338175
ENSG00000263528.8	204.361	1.07174	3.10271e-05	0.000338369
ENSG00000006634.8	191.449	0.7908	3.10414e-05	0.000338438
ENSG00000279606.1	2.09589	-3.55619	3.10739e-05	0.000338705
ENSG00000175197.13	149.637	1.06653	3.10862e-05	0.000338754
ENSG00000236114.1	8.55243	-2.03492	3.11153e-05	0.000338984
ENSG00000162493.17	207.019	1.78555	3.12103e-05	0.000339932
ENSG00000285582.1	8.36494	3.84389	3.12995e-05	0.000340817
ENSG00000178934.5	5.77731	3.17155	3.13815e-05	0.000341623
ENSG00000255504.2	1.64524	-2.23609	3.14401e-05	0.000342143
ENSG00000167642.13	1937.76	1.25386	3.14454e-05	0.000342143
ENSG00000267383.9	166.131	1.94269	3.14953e-05	0.000342599
ENSG00000229809.9	85.0422	-0.835525	3.15074e-05	0.000342644
ENSG00000198099.10	20.8406	-1.52726	3.15806e-05	0.000343353
ENSG00000203446.2	8.87247	2.14288	3.16185e-05	0.000343677
ENSG00000188295.15	119.246	0.719558	3.16451e-05	0.000343791
ENSG00000261970.1	19.9682	-1.2562	3.16439e-05	0.000343791
ENSG00000135617.4	126.417	1.15371	3.17377e-05	0.00034471
ENSG00000213563.7	233.576	1.01126	3.1822e-05	0.000345538
ENSG00000117507.6	9.02452	2.35631	3.19389e-05	0.000346719
ENSG00000255909.1	35.2821	1.21723	3.20712e-05	0.000348067
ENSG00000152061.24	950.816	-0.668256	3.20819e-05	0.000348094
ENSG00000196460.14	14.6388	2.47642	3.21387e-05	0.000348622
ENSG00000187918.6	5.23691	-1.97266	3.21637e-05	0.000348805
ENSG00000065308.5	539.373	0.877578	3.21884e-05	0.000348926
ENSG00000005206.17	200.93	-0.816966	3.21912e-05	0.000348926
ENSG00000146826.17	124.013	0.76522	3.22503e-05	0.000349389
ENSG00000149679.12	148.959	0.924361	3.22473e-05	0.000349389
ENSG00000067560.14	3258.38	0.536399	3.2422e-05	0.00035116
ENSG00000115828.17	167.262	2.05425	3.24754e-05	0.00035165
ENSG00000231635.1	1.97476	-3.16118	3.24932e-05	0.000351665
ENSG00000164344.16	8.72961	-1.90458	3.24933e-05	0.000351665
ENSG00000238272.1	2.75569	-1.98187	3.25658e-05	0.000352271
ENSG00000179750.16	34.92	1.75371	3.25605e-05	0.000352271
ENSG00000187475.6	7.99689	2.57951	3.26455e-05	0.000353044
ENSG00000111432.5	126.539	2.04199	3.26977e-05	0.000353519
ENSG00000225937.3	89.4009	-1.89132	3.27307e-05	0.000353786
ENSG00000087245.13	1976.67	2.06938	3.28512e-05	0.000354999
ENSG00000255856.2	0.563134	-2.50017	3.28612e-05	0.000355017
ENSG00000115386.6	12.4877	4.28481	3.28887e-05	0.000355225
ENSG00000198276.16	353.952	0.656175	3.29991e-05	0.000356327
ENSG00000172336.5	187.948	0.827302	3.3016e-05	0.000356419
ENSG00000150753.12	1884.15	0.764871	3.30432e-05	0.000356623
ENSG00000227471.9	9.604	3.10242	3.31102e-05	0.000357256
ENSG00000198054.12	9.53444	6.09588	3.315e-05	0.000357594
ENSG00000196800.7	3.9266	4.06838	3.32578e-05	0.000358667
ENSG00000128342.5	226.801	1.76087	3.33132e-05	0.000359173
ENSG00000125462.20	7.35892	2.2638	3.33742e-05	0.000359677
ENSG00000258429.2	24.5859	1.33049	3.33766e-05	0.000359677
ENSG00000170264.13	128.805	-0.928752	3.34043e-05	0.000359707
ENSG00000113318.11	471.39	-0.615188	3.33922e-05	0.000359707
ENSG00000205542.11	4652.05	1.02514	3.34047e-05	0.000359707
ENSG00000269096.7	10.1894	6.18776	3.34536e-05	0.000360142
ENSG00000171051.10	66.0029	1.61018	3.34899e-05	0.000360442
ENSG00000005059.16	192.487	1.05363	3.35659e-05	0.000361169
ENSG00000139988.10	5.18863	-1.41273	3.36075e-05	0.000361434
ENSG00000259306.2	2.18417	3.94448	3.36013e-05	0.000361434
ENSG00000127220.6	103.371	0.852138	3.36159e-05	0.000361434
ENSG00000144596.13	24.8222	1.77252	3.36352e-05	0.000361551
ENSG00000254758.1	0.66749	-2.85853	3.36574e-05	0.000361698
ENSG00000177042.16	145.055	-0.705418	3.37772e-05	0.000362894
ENSG00000179542.16	125.686	1.995	3.38105e-05	0.000363161
ENSG00000270547.6	12.6372	2.51631	3.39274e-05	0.000364325
ENSG00000258365.1	11.5397	-1.21847	3.39903e-05	0.000364817
ENSG00000168802.14	29.6162	-0.67114	3.39902e-05	0.000364817
ENSG00000169583.13	35.9895	1.84971	3.40422e-05	0.000365282
ENSG00000173110.8	56.8593	1.70727	3.40912e-05	0.000365716
ENSG00000018280.17	183.72	1.64864	3.41096e-05	0.000365822
ENSG00000113569.16	1330.73	0.705903	3.41442e-05	0.000366102
ENSG00000248498.4	7.83192	3.73009	3.43414e-05	0.000368123
ENSG00000287899.1	4.37179	-3.00123	3.43737e-05	0.000368377
ENSG00000177700.6	361.951	0.905081	3.45153e-05	0.000369802
ENSG00000286341.1	9.1399	1.94953	3.46762e-05	0.000371433
ENSG00000161904.12	565.037	0.56227	3.47906e-05	0.000372564
ENSG00000287413.1	2.24796	-2.64863	3.48735e-05	0.000373266
ENSG00000242610.2	2.58705	3.48469	3.48667e-05	0.000373266
ENSG00000091640.8	301.031	-0.709167	3.49146e-05	0.000373612
ENSG00000226960.1	1.96064	-3.03671	3.4982e-05	0.00037415
ENSG00000183631.5	1.39327	-3.41841	3.49824e-05	0.00037415
ENSG00000126773.13	989.985	-0.686514	3.50069e-05	0.000374234
ENSG00000274765.1	4.8233	-1.15473	3.50099e-05	0.000374234
ENSG00000276663.1	3.95105	-1.39239	3.50166e-05	0.000374234
ENSG00000196263.8	202.027	-1.03277	3.50797e-05	0.000374815
ENSG00000232187.1	572.788	0.990313	3.51683e-05	0.000375667
ENSG00000197585.10	7.63871	-1.73047	3.52282e-05	0.000376213
ENSG00000141401.12	174.265	1.23118	3.52468e-05	0.000376318
ENSG00000225623.1	3.95637	-2.4913	3.53146e-05	0.000376948
ENSG00000128203.7	16.9185	1.60634	3.53301e-05	0.000377019
ENSG00000231616.9	35.4598	-1.44001	3.53393e-05	0.000377023
ENSG00000087250.9	11.1801	2.99377	3.53875e-05	0.000377443
ENSG00000223802.9	10.2054	2.07689	3.5408e-05	0.000377568
ENSG00000112394.18	99.1237	1.3897	3.54264e-05	0.00037767
ENSG00000287957.1	25.3792	-1.06265	3.54362e-05	0.00037768
ENSG00000196096.3	2.52698	-2.10031	3.54899e-05	0.00037814
ENSG00000130734.10	121.818	0.962035	3.54971e-05	0.00037814
ENSG00000241685.10	229.042	0.715866	3.5596e-05	0.000379099
ENSG00000203965.13	185.614	-0.733522	3.57028e-05	0.000380142
ENSG00000130731.16	268.957	0.676454	3.57203e-05	0.000380233
ENSG00000139800.9	7.99388	5.60012	3.58036e-05	0.000381025
ENSG00000260265.1	10.3674	2.69074	3.58535e-05	0.000381461
ENSG00000287281.1	5.7366	-2.20557	3.59021e-05	0.000381884
ENSG00000149657.20	459.671	0.717058	3.59612e-05	0.000382416
ENSG00000255639.3	4.06037	4.1389	3.59778e-05	0.000382498
ENSG00000225383.8	2.99949	3.40336	3.60313e-05	0.000382971
ENSG00000088899.16	761.517	1.19786	3.61945e-05	0.000384611
ENSG00000285774.5	19.4155	1.81653	3.62433e-05	0.000385033
ENSG00000170099.6	32.8706	-4.45098	3.63192e-05	0.000385744
ENSG00000198353.8	103.954	-1.3846	3.63561e-05	0.00038604
ENSG00000226754.3	13.0553	-1.08577	3.64207e-05	0.00038663
ENSG00000168246.6	457.104	0.690915	3.65135e-05	0.000387519
ENSG00000186198.4	6.03004	-1.72571	3.65817e-05	0.000388146
ENSG00000154646.9	5.65828	3.35482	3.66451e-05	0.000388722
ENSG00000255503.1	2.15128	-2.06935	3.6673e-05	0.000388921
ENSG00000115257.15	30.7082	-1.34784	3.6713e-05	0.000389249
ENSG00000267151.5	1.35211	-2.09373	3.68025e-05	0.000390101
ENSG00000228709.3	20.4055	3.26999	3.68143e-05	0.000390129
ENSG00000168298.7	2030.14	0.925098	3.6914e-05	0.000391089
ENSG00000139269.3	5.82506	3.41724	3.7035e-05	0.000392274
ENSG00000249278.1	3.41136	3.40346	3.70643e-05	0.000392486
ENSG00000275294.4	6.63636	-1.39881	3.70966e-05	0.000392634
ENSG00000118946.12	273.025	-1.82075	3.70931e-05	0.000392634
ENSG00000196421.9	157.78	1.78435	3.73487e-05	0.000395205
ENSG00000128524.5	295.376	0.83865	3.7389e-05	0.000395533
ENSG00000154175.18	600.993	-1.95007	3.74279e-05	0.000395748
ENSG00000225465.10	15.3227	2.55596	3.74217e-05	0.000395748
ENSG00000170540.15	2068.98	0.956615	3.74543e-05	0.000395929
ENSG00000232706.3	2.16753	-1.62072	3.75568e-05	0.000396915
ENSG00000234241.1	139.589	0.586381	3.76085e-05	0.000397363
ENSG00000142623.11	14.9505	4.04708	3.76884e-05	0.000398108
ENSG00000173258.13	575.093	-1.45417	3.76988e-05	0.00039812
ENSG00000280426.1	2.6031	2.81082	3.78623e-05	0.000399649
ENSG00000136156.15	4248.11	-0.752252	3.78554e-05	0.000399649
ENSG00000167771.6	106.25	1.83103	3.79371e-05	0.000400339
ENSG00000007314.12	6.68383	2.75759	3.80222e-05	0.000401139
ENSG00000132164.10	36.6193	2.41516	3.80687e-05	0.00040153
ENSG00000133805.16	192.828	-0.973647	3.80914e-05	0.000401671
ENSG00000185825.17	1226.93	0.874107	3.81535e-05	0.000402226
ENSG00000278857.1	12.0657	4.04946	3.82233e-05	0.000402863
ENSG00000240751.1	16.5006	-1.49144	3.83539e-05	0.000404139
ENSG00000289089.1	3.835	4.29234	3.83786e-05	0.000404215
ENSG00000171843.17	257.096	-1.21642	3.838e-05	0.000404215
ENSG00000214694.13	30.5661	-1.25494	3.84722e-05	0.000404986
ENSG00000087510.7	277.205	1.70875	3.84643e-05	0.000404986
ENSG00000273007.2	12.2602	-1.84353	3.84879e-05	0.000405051
ENSG00000287623.1	28.9944	-1.34134	3.85064e-05	0.000405146
ENSG00000121579.14	2080.61	0.703736	3.86555e-05	0.000406615
ENSG00000182307.14	823.59	1.04937	3.87819e-05	0.000407845
ENSG00000101213.7	76.2729	2.04366	3.91706e-05	0.000411831
ENSG00000004864.14	585.924	0.689831	3.92976e-05	0.000413065
ENSG00000121871.4	8.70263	-3.16632	3.9342e-05	0.00041343
ENSG00000289483.1	6.16301	2.59005	3.94234e-05	0.000414183
ENSG00000059573.9	1283.05	0.679709	3.95732e-05	0.000415655
ENSG00000278601.1	6.16086	-1.23855	3.96198e-05	0.000416042
ENSG00000188512.6	17.6154	1.17028	3.97077e-05	0.000416862
ENSG00000130475.16	153.627	1.37961	3.97613e-05	0.000417323
ENSG00000168131.4	3.94994	3.37205	3.98437e-05	0.000418085
ENSG00000123989.15	814.771	0.997154	3.98847e-05	0.000418412
ENSG00000205208.5	140.42	0.876413	3.99818e-05	0.000419309
ENSG00000250669.1	4.88102	3.3359	3.99898e-05	0.000419309
ENSG00000179526.17	419.463	0.847754	4.00225e-05	0.000419494
ENSG00000161243.9	50.2312	1.3795	4.0027e-05	0.000419494
ENSG00000185507.21	307.571	1.21423	4.01549e-05	0.00042073
ENSG00000233338.1	24.3312	2.50349	4.03083e-05	0.000422234
ENSG00000163254.5	5.8274	4.90153	4.03219e-05	0.000422273
ENSG00000189057.11	151.57	1.49749	4.03399e-05	0.000422359
ENSG00000180658.4	1.50498	-2.09348	4.04666e-05	0.000423581
ENSG00000099326.9	218.252	-0.835106	4.05932e-05	0.000424802
ENSG00000106948.17	498.393	-1.2277	4.0694e-05	0.000425753
ENSG00000162851.8	250.75	0.811964	4.08023e-05	0.000426781
ENSG00000282022.1	1.13317	-1.63775	4.09079e-05	0.00042778
ENSG00000222202.1	0.847227	-2.07969	4.09743e-05	0.000428371
ENSG00000170608.3	9.97843	3.6161	4.10247e-05	0.000428793
ENSG00000107249.24	606.538	-1.45167	4.10753e-05	0.000429216
ENSG00000232953.1	3.49283	-1.71442	4.11151e-05	0.00042948
ENSG00000225376.6	4.21033	-2.36039	4.11207e-05	0.00042948
ENSG00000278390.7	18.7055	-0.912443	4.12688e-05	0.000430922
ENSG00000287721.1	5.4847	-1.33669	4.12929e-05	0.000431069
ENSG00000161204.12	527.907	0.641373	4.13313e-05	0.000431364
ENSG00000272542.1	1.67016	-2.0472	4.14625e-05	0.000432627
ENSG00000255622.3	13.5943	2.12266	4.15233e-05	0.000433156
ENSG00000226468.2	3.44238	3.65472	4.15451e-05	0.000433277
ENSG00000130023.16	249.805	-0.665113	4.16998e-05	0.000434785
ENSG00000182218.10	57.6091	1.45533	4.20092e-05	0.000437904
ENSG00000185760.18	75.7822	2.29446	4.21024e-05	0.000438768
ENSG00000086967.10	11.4657	2.35206	4.21467e-05	0.000439123
ENSG00000167778.9	378.243	-0.713695	4.21728e-05	0.000439288
ENSG00000165269.13	18.027	-2.30805	4.22362e-05	0.000439841
ENSG00000248221.1	11.2084	-1.48165	4.23661e-05	0.000441086
ENSG00000286087.1	3.47239	-3.22799	4.24155e-05	0.000441493
ENSG00000101365.21	636.476	0.779491	4.24269e-05	0.000441504
ENSG00000163348.4	581.219	0.634519	4.24475e-05	0.000441612
ENSG00000261211.2	40.3026	1.44806	4.24604e-05	0.000441638
ENSG00000180992.7	349.592	0.966153	4.24917e-05	0.000441748
ENSG00000167755.15	543.197	1.90109	4.24867e-05	0.000441748
ENSG00000220343.5	1.24078	-3.65184	4.25536e-05	0.000442284
ENSG00000114854.8	44.0676	2.45514	4.26475e-05	0.000443152
ENSG00000236259.1	2.28324	-1.76983	4.27109e-05	0.000443595
ENSG00000289470.1	7.12124	2.37307	4.27034e-05	0.000443595
ENSG00000131721.6	7.46129	-1.60403	4.27252e-05	0.000443636
ENSG00000229082.2	2.16584	3.67797	4.28216e-05	0.000444529
ENSG00000155760.3	378.338	1.24255	4.29328e-05	0.000445575
ENSG00000136122.18	101.784	1.02241	4.29448e-05	0.000445592
ENSG00000230122.1	3.24772	-2.44394	4.32111e-05	0.000448245
ENSG00000110047.18	460.01	0.800496	4.32654e-05	0.0004487
ENSG00000166710.23	14427.9	1.30351	4.34101e-05	0.000450092
ENSG00000262979.1	11.5332	2.16925	4.3423e-05	0.000450116
ENSG00000173546.7	226.43	1.55644	4.34583e-05	0.000450373
ENSG00000138115.15	13.0583	-1.7078	4.35116e-05	0.000450816
ENSG00000224529.1	4.03694	4.61221	4.36823e-05	0.000452255
ENSG00000275158.1	6.24527	3.62634	4.36795e-05	0.000452255
ENSG00000227218.7	11.9483	-1.36841	4.36728e-05	0.000452255
ENSG00000144158.4	43.7145	1.06704	4.38618e-05	0.000454004
ENSG00000106012.18	331.032	-0.975772	4.39328e-05	0.000454628
ENSG00000206341.7	483.604	1.37989	4.39466e-05	0.000454658
ENSG00000126453.11	77.0037	0.835939	4.3957e-05	0.000454658
ENSG00000174611.12	39.2301	-2.00469	4.39932e-05	0.000454908
ENSG00000013275.8	786.779	0.899001	4.40024e-05	0.000454908
ENSG00000226935.6	2.98223	-1.93493	4.41568e-05	0.000456394
ENSG00000267582.1	9.81053	1.93896	4.42361e-05	0.000457103
ENSG00000092529.25	44.7399	-1.25235	4.42635e-05	0.000457275
ENSG00000124532.15	480.327	0.732921	4.42983e-05	0.000457524
ENSG00000268080.2	2.655	4.25304	4.47901e-05	0.000462492
ENSG00000114316.13	719.3	0.493934	4.49096e-05	0.000463582
ENSG00000112874.10	244.861	-0.987335	4.49174e-05	0.000463582
ENSG00000236137.1	8.22004	1.53062	4.5033e-05	0.000464463
ENSG00000236467.8	35.341	-1.69838	4.50354e-05	0.000464463
ENSG00000270977.2	16.2783	1.69043	4.50259e-05	0.000464463
ENSG00000112294.14	548.174	-0.909473	4.50726e-05	0.000464735
ENSG00000235399.1	1.35413	-3.35223	4.5139e-05	0.000465308
ENSG00000136628.18	2532.79	0.637032	4.52138e-05	0.000465966
ENSG00000285871.1	3.04351	-1.76668	4.53177e-05	0.000466818
ENSG00000272143.2	19.3729	-1.7462	4.53183e-05	0.000466818
ENSG00000266110.1	1.31931	-3.95524	4.53459e-05	0.000466926
ENSG00000111737.12	300.291	0.599221	4.53507e-05	0.000466926
ENSG00000172172.8	455.048	1.13968	4.53933e-05	0.000467252
ENSG00000277655.1	0.539592	-2.87901	4.54062e-05	0.000467273
ENSG00000181896.12	208.838	0.771149	4.55061e-05	0.000468188
ENSG00000235300.4	33.8235	-1.42293	4.55318e-05	0.000468339
ENSG00000253409.1	8.44371	3.32199	4.5599e-05	0.000468806
ENSG00000247728.2	4.29173	-1.14278	4.55975e-05	0.000468806
ENSG00000101457.13	203.284	0.649339	4.5795e-05	0.000470707
ENSG00000142657.21	730.301	0.933793	4.59157e-05	0.000471834
ENSG00000272702.1	5.20019	1.58193	4.6007e-05	0.000472658
ENSG00000143156.14	200.044	-0.669085	4.60794e-05	0.000473288
ENSG00000182759.4	3.67138	3.74778	4.61336e-05	0.00047367
ENSG00000211685.3	13.8042	4.36273	4.61387e-05	0.00047367
ENSG00000135643.5	63.9357	1.71217	4.61717e-05	0.000473894
ENSG00000168487.20	350.774	1.19904	4.63288e-05	0.000475393
ENSG00000143543.15	264.974	0.870925	4.6627e-05	0.000478338
ENSG00000053501.14	126.866	0.836078	4.66915e-05	0.000478829
ENSG00000168734.14	175.139	-0.869628	4.66973e-05	0.000478829
ENSG00000182326.17	2791.34	1.5293	4.69632e-05	0.00048144
ENSG00000236924.3	18.7934	2.09147	4.69895e-05	0.000481479
ENSG00000186399.11	22.4699	-1.21716	4.69835e-05	0.000481479
ENSG00000182557.8	7.83865	-1.76518	4.70749e-05	0.000482239
ENSG00000110446.12	211.482	1.31798	4.71409e-05	0.000482799
ENSG00000074706.14	69.4574	-1.53709	4.71845e-05	0.000483013
ENSG00000168569.8	176.019	0.922129	4.71748e-05	0.000483013
ENSG00000179632.10	1052.37	0.870871	4.72438e-05	0.000483505
ENSG00000237222.4	8.88171	2.64872	4.73789e-05	0.000484772
ENSG00000204277.1	12.7338	2.18766	4.75846e-05	0.00048676
ENSG00000262966.2	20.097	-1.95995	4.76848e-05	0.000487668
ENSG00000224116.7	6.5264	2.94014	4.78544e-05	0.000489285
ENSG00000121068.14	326.261	-1.96764	4.79392e-05	0.000490035
ENSG00000235554.1	118.869	0.494861	4.79552e-05	0.000490081
ENSG00000196652.12	279.742	0.483696	4.79738e-05	0.000490154
ENSG00000245750.11	29.0548	-1.79359	4.80447e-05	0.000490761
ENSG00000255308.1	1.81411	-2.64725	4.80661e-05	0.000490862
ENSG00000149260.18	380.391	1.44922	4.81451e-05	0.000491552
ENSG00000114209.15	606.825	0.801182	4.81835e-05	0.000491826
ENSG00000204237.5	165.792	0.872574	4.82072e-05	0.000491951
ENSG00000233270.1	208.364	0.892144	4.82205e-05	0.000491969
ENSG00000211739.4	4.38178	4.00343	4.8409e-05	0.000493774
ENSG00000154678.18	43.2626	-2.04022	4.86288e-05	0.000495897
ENSG00000106714.18	61.9298	-2.01403	4.86567e-05	0.000496064
ENSG00000103942.13	1246.1	-1.27399	4.87773e-05	0.000497175
ENSG00000227400.2	6.35019	3.76201	4.88607e-05	0.000497787
ENSG00000200366.1	0.52983	-3.04359	4.88569e-05	0.000497787
ENSG00000162576.17	636.221	1.7985	4.88759e-05	0.000497823
ENSG00000271605.6	60.6213	1.62608	4.89738e-05	0.000498701
ENSG00000211633.3	8.87765	4.2454	4.92185e-05	0.000500984
ENSG00000169814.17	368.377	-0.75093	4.92214e-05	0.000500984
ENSG00000108823.17	3.38783	-2.05266	4.92367e-05	0.000501021
ENSG00000179104.9	460.343	-0.95191	4.92857e-05	0.0005014
ENSG00000204315.4	70.8836	0.903297	4.9326e-05	0.000501691
ENSG00000100784.12	319.244	-1.0384	4.93821e-05	0.000502141
ENSG00000152782.18	164.126	0.937471	4.94302e-05	0.000502511
ENSG00000198028.4	37.0048	3.44319	4.95062e-05	0.000503164
ENSG00000286721.1	15.8609	-1.53406	4.95477e-05	0.000503466
ENSG00000138083.5	5.03742	4.93336	4.95966e-05	0.000503843
ENSG00000077713.19	130.309	0.933383	4.967e-05	0.000504469
ENSG00000234257.1	3.49664	4.62996	5.00406e-05	0.000508112
ENSG00000008324.12	111.283	0.721622	5.0135e-05	0.000508949
ENSG00000007080.11	169.302	0.864949	5.02566e-05	0.000510063
ENSG00000145623.13	928.985	1.35343	5.03894e-05	0.000511289
ENSG00000228204.2	4.3168	-1.85497	5.04472e-05	0.000511754
ENSG00000109107.14	109.409	1.51012	5.0509e-05	0.000512259
ENSG00000163931.17	1589.75	0.893127	5.09023e-05	0.000516125
ENSG00000259240.1	3.58415	3.47278	5.09702e-05	0.000516691
ENSG00000004799.8	793.787	-1.73128	5.10445e-05	0.000516954
ENSG00000211935.3	23.4865	3.93127	5.10106e-05	0.000516954
ENSG00000053438.11	32.6775	-1.46763	5.1036e-05	0.000516954
ENSG00000156531.18	839.813	0.677348	5.10362e-05	0.000516954
ENSG00000177096.9	113.39	1.01704	5.1079e-05	0.000517181
ENSG00000072958.9	347.653	0.644868	5.1095e-05	0.00051722
ENSG00000013306.16	887.396	0.800291	5.11173e-05	0.000517323
ENSG00000114107.9	756.652	-1.01021	5.11832e-05	0.000517868
ENSG00000238133.6	18.718	-1.33221	5.12556e-05	0.00051824
ENSG00000128709.13	47.3469	1.82297	5.12564e-05	0.00051824
ENSG00000182600.10	37.1596	1.21338	5.12557e-05	0.00051824
ENSG00000185920.18	300.856	-0.925005	5.13919e-05	0.000519487
ENSG00000034677.13	1429.93	0.848684	5.1494e-05	0.000520396
ENSG00000267317.2	13.0385	-0.87327	5.15532e-05	0.000520871
ENSG00000257027.1	220.454	-1.03227	5.16142e-05	0.000521365
ENSG00000255035.2	7.51658	1.16641	5.18027e-05	0.000523145
ENSG00000164692.19	32169.3	2.21627	5.1859e-05	0.00052359
ENSG00000164076.17	4.023	4.11949	5.20274e-05	0.000524888
ENSG00000105993.15	831.916	0.592998	5.20099e-05	0.000524888
ENSG00000272281.6	2.58323	-2.50913	5.20367e-05	0.000524888
ENSG00000035862.12	1924.66	1.52271	5.20209e-05	0.000524888
ENSG00000163046.16	11.0473	-2.2535	5.2222e-05	0.000526633
ENSG00000189410.12	8.58642	1.80215	5.23695e-05	0.000527995
ENSG00000093217.11	120.705	0.938324	5.24898e-05	0.000529083
ENSG00000170802.17	467.844	0.638533	5.26052e-05	0.00053006
ENSG00000211973.2	25.0566	3.86361	5.26115e-05	0.00053006
ENSG00000105185.12	435.129	0.863917	5.27932e-05	0.000531765
ENSG00000174851.16	417.67	0.849872	5.28898e-05	0.0005326
ENSG00000169594.14	99.9235	2.63411	5.29011e-05	0.0005326
ENSG00000011451.21	481.828	0.800483	5.3054e-05	0.000534015
ENSG00000251356.1	1.72431	-1.8736	5.30702e-05	0.000534052
ENSG00000267259.1	7.05711	-1.95054	5.35037e-05	0.000538287
ENSG00000133392.18	818.966	-2.57487	5.36826e-05	0.00053996
ENSG00000287249.1	1.76198	-1.39096	5.37567e-05	0.000540578
ENSG00000152556.17	854.535	0.891121	5.37835e-05	0.00054072
ENSG00000177105.10	187.844	0.662465	5.40103e-05	0.000542873
ENSG00000180785.10	6.55156	2.44492	5.41545e-05	0.000544194
ENSG00000140093.10	8.25937	-2.76629	5.42197e-05	0.000544722
ENSG00000153246.13	489.563	-1.32514	5.43035e-05	0.000545307
ENSG00000239696.3	5.1374	-2.3649	5.43019e-05	0.000545307
ENSG00000186583.12	4.77388	3.20204	5.43576e-05	0.000545722
ENSG00000176407.18	582.743	0.39394	5.44175e-05	0.000546195
ENSG00000184471.9	3.28236	-3.76108	5.44633e-05	0.000546526
ENSG00000139620.13	386.561	0.607729	5.4736e-05	0.000549133
ENSG00000136950.13	250.644	0.829587	5.47663e-05	0.000549308
ENSG00000158077.5	6.2274	-2.09604	5.48133e-05	0.000549651
ENSG00000225606.1	1.6725	-3.11754	5.48939e-05	0.000550201
ENSG00000255160.5	1.86235	-2.69502	5.48932e-05	0.000550201
ENSG00000271234.1	1.84676	-1.8795	5.51432e-05	0.00055257
ENSG00000280383.1	100.198	-1.13563	5.52268e-05	0.000553278
ENSG00000266830.1	2.26052	4.03228	5.52616e-05	0.000553497
ENSG00000237489.5	23.434	-1.06014	5.53743e-05	0.00055447
ENSG00000142528.16	224.391	-0.700058	5.53847e-05	0.00055447
ENSG00000267544.1	20.3442	1.00419	5.54103e-05	0.000554597
ENSG00000218748.1	0.629244	-2.5101	5.55219e-05	0.000555583
ENSG00000166340.18	620.438	0.815024	5.56158e-05	0.000556262
ENSG00000111554.15	252.769	-0.862946	5.56051e-05	0.000556262
ENSG00000259833.5	4.42997	-2.04571	5.56589e-05	0.000556563
ENSG00000131023.13	786.675	-0.537019	5.57694e-05	0.000557503
ENSG00000285930.1	6.97916	-3.97878	5.5779e-05	0.000557503
ENSG00000180198.17	527.083	0.834155	5.58596e-05	0.000558178
ENSG00000280187.2	50.7268	-1.04179	5.58742e-05	0.000558193
ENSG00000173153.17	314.533	0.941126	5.61034e-05	0.000560352
ENSG00000090273.14	548.841	-0.707849	5.61395e-05	0.000560582
ENSG00000230183.4	45.5224	-0.666368	5.62233e-05	0.000561287
ENSG00000231662.1	1.417	-2.92863	5.6492e-05	0.000563838
ENSG00000258545.7	27.1368	-1.62507	5.65451e-05	0.000564237
ENSG00000233975.2	4.60604	2.9343	5.67541e-05	0.000566061
ENSG00000136859.10	299.316	1.73809	5.67545e-05	0.000566061
ENSG00000131849.13	127.584	-1.05436	5.67908e-05	0.000566291
ENSG00000179218.15	6890.97	0.809949	5.6832e-05	0.00056657
ENSG00000251578.1	4.03519	3.62658	5.68454e-05	0.000566571
ENSG00000171105.14	1607.77	-1.0252	5.69807e-05	0.000567788
ENSG00000227706.4	7.92847	3.84675	5.70006e-05	0.000567853
ENSG00000257612.2	7.69225	5.53754	5.7021e-05	0.000567924
ENSG00000123143.13	1344.06	1.00819	5.72052e-05	0.000569626
ENSG00000241627.3	102.756	0.903608	5.72981e-05	0.000570418
ENSG00000286888.1	6.76508	-1.95721	5.74383e-05	0.000571681
ENSG00000197085.11	14.6965	3.38907	5.76732e-05	0.000573885
ENSG00000174028.6	285.939	0.796779	5.76928e-05	0.000573946
ENSG00000083290.20	337.829	-0.911668	5.78469e-05	0.000575345
ENSG00000174547.13	424.289	0.849568	5.79621e-05	0.000576357
ENSG00000225422.4	154.26	0.65758	5.81659e-05	0.000578248
ENSG00000144868.14	56.5404	1.83333	5.81928e-05	0.000578382
ENSG00000223537.3	1.40596	-1.81785	5.82371e-05	0.000578687
ENSG00000204700.5	2.20954	-3.99321	5.84585e-05	0.000580752
ENSG00000089692.9	34.743	1.85409	5.85046e-05	0.00058094
ENSG00000287965.1	8.2833	-1.27415	5.85014e-05	0.00058094
ENSG00000134240.12	14.3392	3.79161	5.85993e-05	0.000581745
ENSG00000179958.10	286.611	1.07335	5.86232e-05	0.000581804
ENSG00000159640.17	151.34	-1.19515	5.86325e-05	0.000581804
ENSG00000100911.16	544.702	0.874398	5.86834e-05	0.000582174
ENSG00000198542.15	66.7349	2.53561	5.88453e-05	0.000583645
ENSG00000086189.11	183.844	-0.617368	5.91e-05	0.000586035
ENSG00000265766.3	13.4888	3.32474	5.9214e-05	0.00058703
ENSG00000211895.5	552.741	2.87701	5.93229e-05	0.000587973
ENSG00000000419.14	516.886	0.59259	5.95479e-05	0.000590066
ENSG00000235436.11	8.1215	-1.83641	5.9925e-05	0.000593665
ENSG00000168679.18	150.105	1.09387	5.99784e-05	0.000594056
ENSG00000035720.8	7.60116	2.19806	6.00218e-05	0.000594348
ENSG00000165121.12	122.572	-0.811217	6.00899e-05	0.000594885
ENSG00000144136.11	660.458	0.836709	6.0199e-05	0.000595827
ENSG00000181656.7	4.81276	3.68042	6.02546e-05	0.000596238
ENSG00000271967.1	3.36016	-1.63987	6.0369e-05	0.000597232
ENSG00000280017.1	1.04465	-3.46362	6.04436e-05	0.000597832
ENSG00000186591.13	2707.17	0.649598	6.04939e-05	0.000598191
ENSG00000285878.1	6.48589	-1.74906	6.07682e-05	0.000600764
ENSG00000114125.14	446.457	0.692011	6.07888e-05	0.000600829
ENSG00000268566.6	0.804183	-4.71069	6.08908e-05	0.000601698
ENSG00000198846.6	126.816	2.02346	6.09819e-05	0.000602459
ENSG00000258302.2	40.3005	-1.17334	6.11332e-05	0.000603814
ENSG00000267429.1	1.56374	-1.77814	6.13608e-05	0.000605922
ENSG00000138433.16	301.834	-0.545673	6.15172e-05	0.000607323
ENSG00000272347.1	2.75539	-2.33113	6.15311e-05	0.000607323
ENSG00000264229.1	41.3068	1.22986	6.15985e-05	0.000607707
ENSG00000071553.18	959.775	0.730263	6.15943e-05	0.000607707
ENSG00000288218.1	0.843166	-3.45364	6.16657e-05	0.000608089
ENSG00000111642.16	327.006	0.498721	6.16621e-05	0.000608089
ENSG00000251273.4	7.35859	3.09685	6.18291e-05	0.00060956
ENSG00000255045.1	3.20831	-2.02599	6.18464e-05	0.00060959
ENSG00000069482.7	5.94992	3.04325	6.18797e-05	0.000609716
ENSG00000196476.12	113.732	-0.87325	6.18877e-05	0.000609716
ENSG00000275714.2	208.734	1.35218	6.1914e-05	0.000609834
ENSG00000198682.13	273.896	1.64812	6.195e-05	0.000609944
ENSG00000246308.4	14.6136	-1.15772	6.19536e-05	0.000609944
ENSG00000233860.2	33.2116	-1.20532	6.20947e-05	0.000611191
ENSG00000260725.1	3.0371	3.967	6.21413e-05	0.000611509
ENSG00000183145.9	5.77079	3.0459	6.23202e-05	0.000613129
ENSG00000269473.1	10.166	-1.2402	6.23389e-05	0.000613172
ENSG00000231098.1	3.08188	-2.38459	6.2634e-05	0.00061579
ENSG00000120526.12	619.97	0.882008	6.26293e-05	0.00061579
ENSG00000107731.12	851.19	1.26205	6.27682e-05	0.000616968
ENSG00000078549.15	520.928	-2.79545	6.285e-05	0.00061763
ENSG00000173511.10	408.068	0.715271	6.30418e-05	0.000619372
ENSG00000238276.7	47.2728	-2.98576	6.31106e-05	0.000619906
ENSG00000242547.3	0.620169	-3.40712	6.31265e-05	0.00061992
ENSG00000166900.17	564.574	0.747948	6.32276e-05	0.000620626
ENSG00000259798.1	4.1714	-1.86179	6.32152e-05	0.000620626
ENSG00000139351.15	38.712	-1.53862	6.33309e-05	0.000621498
ENSG00000271642.1	7.43999	-1.45629	6.34756e-05	0.000622775
ENSG00000287860.3	13.9414	-1.75614	6.3551e-05	0.000623372
ENSG00000270885.2	53.5783	-1.39236	6.35693e-05	0.000623408
ENSG00000254815.6	17.2434	-1.69575	6.38466e-05	0.000625984
ENSG00000181789.14	2225.74	0.652478	6.39721e-05	0.000626988
ENSG00000263535.2	97.0844	1.01482	6.39784e-05	0.000626988
ENSG00000280163.1	5.94201	-1.50729	6.40615e-05	0.000627658
ENSG00000140854.13	197.789	-0.796923	6.43512e-05	0.000630353
ENSG00000289077.1	6.02369	2.18067	6.46407e-05	0.000633043
ENSG00000211649.3	4.91854	4.16474	6.50582e-05	0.000636986
ENSG00000206337.12	374.166	1.35373	6.51159e-05	0.000637264
ENSG00000171222.11	312.275	0.788778	6.5126e-05	0.000637264
ENSG00000131043.13	423.895	0.55322	6.51314e-05	0.000637264
ENSG00000177200.18	1979.52	-0.699949	6.52079e-05	0.000637867
ENSG00000244692.3	2.3717	-1.63265	6.52244e-05	0.000637883
ENSG00000199377.1	35.2368	2.02759	6.54625e-05	0.000639918
ENSG00000241468.8	442.161	1.02128	6.54503e-05	0.000639918
ENSG00000101104.13	293.62	1.13695	6.55329e-05	0.00064046
ENSG00000236081.1	5.23607	3.14144	6.57116e-05	0.000642059
ENSG00000132305.22	848.512	0.485585	6.58622e-05	0.000643327
ENSG00000230973.1	1.65801	3.3037	6.58715e-05	0.000643327
ENSG00000267270.8	55.8631	-1.43273	6.59087e-05	0.000643543
ENSG00000143252.16	389.635	0.646281	6.59435e-05	0.000643683
ENSG00000111450.14	167.598	-1.15067	6.59531e-05	0.000643683
ENSG00000196074.13	195.617	1.9396	6.59863e-05	0.00064386
ENSG00000135966.13	420.871	0.499548	6.61091e-05	0.000644911
ENSG00000262879.7	299.601	-0.759479	6.61706e-05	0.000645363
ENSG00000181291.8	7.42815	2.29336	6.61886e-05	0.000645392
ENSG00000169221.14	453.463	0.539977	6.62521e-05	0.000645863
ENSG00000232140.2	8.81279	1.95474	6.62919e-05	0.000646104
ENSG00000123500.10	521.425	2.06288	6.63705e-05	0.000646723
ENSG00000164411.12	26.6783	-1.77077	6.64674e-05	0.000647519
ENSG00000230638.4	10.994	2.01865	6.66124e-05	0.000648784
ENSG00000063660.9	563.226	1.00225	6.66867e-05	0.00064936
ENSG00000112578.10	168.004	0.677651	6.68494e-05	0.000650795
ENSG00000164402.14	585.951	0.847446	6.68843e-05	0.000650987
ENSG00000120053.12	344.096	0.867192	6.70071e-05	0.000652034
ENSG00000186081.12	437.576	2.64392	6.71553e-05	0.000653327
ENSG00000236901.6	119.37	-1.12934	6.72845e-05	0.000654435
ENSG00000151468.11	362.387	2.04907	6.73683e-05	0.000655101
ENSG00000248489.4	51.0385	-1.00847	6.74208e-05	0.000655313
ENSG00000104824.18	973.978	0.454353	6.74189e-05	0.000655313
ENSG00000137962.13	2675.92	1.10793	6.7528e-05	0.000656206
ENSG00000110442.12	247.758	0.588141	6.75775e-05	0.000656537
ENSG00000103196.12	685.215	2.15413	6.7765e-05	0.000658209
ENSG00000141646.15	1429.19	-0.533397	6.79121e-05	0.000659488
ENSG00000236166.1	2.12672	-1.9717	6.81642e-05	0.000661786
ENSG00000185624.16	3887.53	0.813389	6.81867e-05	0.000661854
ENSG00000118733.17	27.7658	3.60098	6.82688e-05	0.0006625
ENSG00000102109.9	54.9249	2.22803	6.83072e-05	0.000662723
ENSG00000226777.9	21.7137	2.91009	6.83913e-05	0.000663388
ENSG00000148606.15	561.721	0.613467	6.84912e-05	0.000664206
ENSG00000131061.15	65.5134	0.601886	6.87448e-05	0.000666514
ENSG00000106688.12	172.785	-1.52783	6.88162e-05	0.000667055
ENSG00000183876.9	25.429	2.10668	6.8972e-05	0.000668262
ENSG00000232344.2	7.38353	-1.4191	6.89616e-05	0.000668262
ENSG00000124237.6	222.036	-4.06332	6.89883e-05	0.000668269
ENSG00000187801.15	50.0059	0.979945	6.91163e-05	0.000669356
ENSG00000067840.13	47.8274	-2.06291	6.91806e-05	0.000669827
ENSG00000229956.11	62.4263	-1.22523	6.93468e-05	0.000671132
ENSG00000248347.3	3.43716	3.40193	6.93405e-05	0.000671132
ENSG00000137941.17	135.438	-1.59954	6.95677e-05	0.000673022
ENSG00000091136.15	1702.91	1.47745	6.95736e-05	0.000673022
ENSG00000200033.1	4.27118	3.95599	6.9654e-05	0.000673648
ENSG00000172366.20	244.958	0.904766	6.98207e-05	0.000675107
ENSG00000107821.15	95.6034	1.72283	6.98384e-05	0.000675126
ENSG00000267920.1	9.28826	1.66952	6.98692e-05	0.00067527
ENSG00000236700.8	13.3187	2.7715	6.9923e-05	0.000675638
ENSG00000139725.8	61.5024	1.11755	6.99867e-05	0.000676101
ENSG00000153933.10	259.753	-0.798114	7.00669e-05	0.000676722
ENSG00000011422.12	315.37	1.30534	7.01047e-05	0.000676934
ENSG00000122872.8	6.9199	-1.29079	7.01777e-05	0.000677486
ENSG00000133937.5	8.52783	2.85113	7.04154e-05	0.000679627
ENSG00000286056.1	6.88764	3.4045	7.04332e-05	0.000679646
ENSG00000113391.19	463.004	-0.690725	7.0521e-05	0.000680339
ENSG00000140044.13	242.292	0.827035	7.06335e-05	0.00068127
ENSG00000177855.8	196.935	0.832906	7.06999e-05	0.000681757
ENSG00000213185.7	17.2014	1.23077	7.07747e-05	0.000682314
ENSG00000129991.13	30.8649	2.0058	7.07896e-05	0.000682314
ENSG00000289698.1	22.1104	-1.16465	7.08094e-05	0.000682351
ENSG00000111981.5	3.82409	3.11548	7.12356e-05	0.000686303
ENSG00000271327.1	23.6253	-1.37337	7.12755e-05	0.000686533
ENSG00000280916.4	7.44385	2.72983	7.14009e-05	0.000687586
ENSG00000128039.13	80.9941	1.43373	7.15147e-05	0.000688527
ENSG00000265778.4	20.8244	-1.3328	7.17877e-05	0.000691
ENSG00000245614.6	22.9784	1.18504	7.19741e-05	0.000692637
ENSG00000285756.2	363.314	-1.17271	7.214e-05	0.000694077
ENSG00000196290.17	323.169	0.733464	7.22067e-05	0.000694562
ENSG00000224295.3	8.5918	-1.53529	7.24783e-05	0.000696891
ENSG00000174628.17	142.778	-0.93607	7.24814e-05	0.000696891
ENSG00000231574.7	9.81986	2.20985	7.25635e-05	0.000697367
ENSG00000276386.1	14.408	-2.10246	7.25634e-05	0.000697367
ENSG00000014914.21	136.373	1.09072	7.26368e-05	0.000697915
ENSG00000138031.15	334.291	0.965608	7.28259e-05	0.000699574
ENSG00000064270.13	80.7641	-1.82545	7.28915e-05	0.000700047
ENSG00000118402.6	26.3485	1.76044	7.29663e-05	0.000700545
ENSG00000184162.15	149.164	0.841588	7.29762e-05	0.000700545
ENSG00000259096.1	10.719	-1.06572	7.3086e-05	0.000701284
ENSG00000262877.5	14.2573	-2.74616	7.3082e-05	0.000701284
ENSG00000211668.2	35.7956	3.46064	7.31427e-05	0.000701671
ENSG00000101216.11	299.478	0.610356	7.32164e-05	0.00070222
ENSG00000163902.12	4287.83	0.783271	7.3314e-05	0.000702999
ENSG00000158315.11	47.6826	1.3282	7.34516e-05	0.000704159
ENSG00000150779.12	352.031	1.11579	7.35081e-05	0.000704543
ENSG00000179523.7	85.6245	-0.73832	7.35623e-05	0.000704904
ENSG00000197584.13	71.4943	-1.62422	7.368e-05	0.000705558
ENSG00000225131.2	118.861	0.976068	7.3668e-05	0.000705558
ENSG00000283632.4	29.6792	1.50551	7.36771e-05	0.000705558
ENSG00000008118.10	24.4837	2.26721	7.38319e-05	0.000706854
ENSG00000106077.19	436.862	1.08192	7.39499e-05	0.000707792
ENSG00000279684.1	4.57955	-2.03592	7.3963e-05	0.000707792
ENSG00000225546.6	5.06618	4.92709	7.40056e-05	0.000708041
ENSG00000130821.17	343.07	1.23492	7.41218e-05	0.000708994
ENSG00000259746.1	81.3108	1.02705	7.41626e-05	0.000709225
ENSG00000172965.17	386.367	1.221	7.43443e-05	0.000710804
ENSG00000143217.9	350.807	1.61217	7.44053e-05	0.000711228
ENSG00000248309.9	45.7845	-1.89206	7.45725e-05	0.000712638
ENSG00000137709.10	86.4147	1.76963	7.45861e-05	0.000712638
ENSG00000110955.9	5397.11	0.798994	7.46512e-05	0.0007131
ENSG00000231689.3	4.14751	-1.79415	7.47236e-05	0.000713632
ENSG00000249992.2	42.9669	2.24351	7.47949e-05	0.000714104
ENSG00000071859.15	255.296	0.819072	7.48064e-05	0.000714104
ENSG00000116525.14	99.8064	0.855568	7.48492e-05	0.000714353
ENSG00000248626.1	13.9175	1.80236	7.49407e-05	0.000715067
ENSG00000102265.12	1616.88	1.14294	7.50947e-05	0.000716215
ENSG00000007350.17	17.4511	3.96981	7.50865e-05	0.000716215
ENSG00000157869.16	224.678	-0.549715	7.5387e-05	0.000718683
ENSG00000234772.2	19.3053	-1.27397	7.53738e-05	0.000718683
ENSG00000261338.2	23.4351	-0.94312	7.56859e-05	0.000721306
ENSG00000165164.14	544.34	-2.33675	7.56959e-05	0.000721306
ENSG00000183908.7	107.101	2.43245	7.61102e-05	0.000725092
ENSG00000249506.3	3.94626	-2.03567	7.61978e-05	0.000725765
ENSG00000120471.16	12.145	-2.0687	7.62452e-05	0.000726054
ENSG00000186283.14	405.863	0.771797	7.62878e-05	0.000726298
ENSG00000170577.8	6.90857	2.72495	7.64552e-05	0.00072773
ENSG00000173852.16	406.542	-0.845643	7.65463e-05	0.000728434
ENSG00000143793.13	138.233	0.677554	7.68216e-05	0.000730764
ENSG00000283646.2	21.8258	2.5254	7.68253e-05	0.000730764
ENSG00000259030.8	22.9103	-1.75487	7.69128e-05	0.000731433
ENSG00000220205.9	189.41	-0.776178	7.69445e-05	0.000731572
ENSG00000231424.3	12.3844	2.06357	7.70212e-05	0.000732138
ENSG00000237989.2	6.41284	2.30017	7.71591e-05	0.000733286
ENSG00000197746.15	12544.6	0.789067	7.73106e-05	0.000734562
ENSG00000285473.1	3.14314	4.25105	7.73907e-05	0.000735114
ENSG00000289613.1	25.7158	-0.981597	7.7403e-05	0.000735114
ENSG00000120709.11	495.875	0.560373	7.74458e-05	0.000735356
ENSG00000227674.3	10.1269	5.21195	7.77567e-05	0.000738144
ENSG00000015413.10	14.3982	2.37558	7.80695e-05	0.000740888
ENSG00000167210.17	15.2053	-2.30016	7.80929e-05	0.000740888
ENSG00000197372.10	309.577	0.774627	7.80977e-05	0.000740888
ENSG00000273348.1	6.42543	-2.44259	7.82889e-05	0.000742537
ENSG00000226016.1	0.884977	-3.26905	7.83824e-05	0.00074298
ENSG00000259059.1	1.24464	-2.27256	7.83795e-05	0.00074298
ENSG00000204991.11	126.496	-1.31279	7.83878e-05	0.00074298
ENSG00000236164.1	8.4782	-4.19761	7.84351e-05	0.000743263
ENSG00000188229.6	2072.24	-0.959233	7.86179e-05	0.00074483
ENSG00000170161.7	22.3002	-1.07546	7.86391e-05	0.000744866
ENSG00000185122.11	817.777	0.817409	7.87042e-05	0.000745318
ENSG00000237264.4	318.315	0.974359	7.88495e-05	0.000746528
ENSG00000158457.6	162.564	1.19561	7.89987e-05	0.000747775
ENSG00000233008.8	53.3417	-1.43196	7.91576e-05	0.000749113
ENSG00000224817.2	6.1493	3.99596	7.92429e-05	0.000749754
ENSG00000198570.7	6.42046	2.84569	7.93327e-05	0.000750438
ENSG00000108387.16	43.2914	1.43723	7.94608e-05	0.000751483
ENSG00000258081.4	8.62721	4.72397	7.95361e-05	0.000752029
ENSG00000287252.3	28.3531	1.81556	7.95662e-05	0.000752147
ENSG00000109790.18	464.658	0.877036	7.96873e-05	0.000753065
ENSG00000260643.2	6.27687	-1.13509	7.96985e-05	0.000753065
ENSG00000254656.3	13.2669	3.0556	7.97842e-05	0.000753708
ENSG00000267733.5	4.50492	3.08277	8.01275e-05	0.000756783
ENSG00000103522.17	27.1282	2.12929	8.03061e-05	0.000758303
ENSG00000173681.17	253.757	-0.649035	8.04438e-05	0.000759435
ENSG00000138395.17	23.0958	2.36819	8.05446e-05	0.000760219
ENSG00000248243.1	12.5965	1.72928	8.06923e-05	0.000760856
ENSG00000120913.24	75.1532	1.22201	8.06413e-05	0.000760856
ENSG00000233309.1	2.01523	3.36416	8.06625e-05	0.000760856
ENSG00000167635.12	1892.07	0.711509	8.06759e-05	0.000760856
ENSG00000088882.8	551.398	1.7717	8.07011e-05	0.000760856
ENSG00000164086.10	128.66	0.813726	8.07933e-05	0.000761557
ENSG00000250326.2	13.9754	-1.24197	8.08449e-05	0.000761875
ENSG00000071794.16	1045.64	0.892497	8.08811e-05	0.000762048
ENSG00000211652.2	3.71367	4.23618	8.09985e-05	0.000762986
ENSG00000227308.2	3.4558	-1.69889	8.12123e-05	0.000764831
ENSG00000211942.3	7.77249	4.41314	8.12539e-05	0.000765054
ENSG00000269720.3	21.4474	1.68494	8.12923e-05	0.000765247
ENSG00000006740.18	165.401	-1.37116	8.1399e-05	0.000766083
ENSG00000125804.14	21.4959	-1.41275	8.21695e-05	0.000773165
ENSG00000244575.3	11.767	3.96218	8.22e-05	0.000773281
ENSG00000211972.2	18.0765	3.78957	8.22387e-05	0.000773475
ENSG00000265702.2	5.37069	-1.95559	8.22759e-05	0.000773655
ENSG00000237931.1	13.0821	1.03574	8.24496e-05	0.000775117
ENSG00000254263.1	18.0329	1.40871	8.25705e-05	0.000776083
ENSG00000169871.13	985.767	-0.769321	8.2743e-05	0.000777533
ENSG00000196449.4	155.627	0.77794	8.28357e-05	0.000778233
ENSG00000224245.1	4.30703	3.11488	8.29422e-05	0.00077904
ENSG00000229644.6	433.787	0.981441	8.29581e-05	0.00077904
ENSG00000289934.1	5.70779	-1.88167	8.29936e-05	0.000779202
ENSG00000005238.20	126.128	0.767697	8.33251e-05	0.000781971
ENSG00000241489.8	22.1323	-1.24706	8.33137e-05	0.000781971
ENSG00000138028.17	107.298	1.47672	8.34822e-05	0.000783274
ENSG00000145494.12	289.949	0.826183	8.35274e-05	0.000783525
ENSG00000134030.14	315.569	1.18236	8.39662e-05	0.000787468
ENSG00000161896.12	23.911	2.14708	8.3985e-05	0.000787472
ENSG00000274315.1	7.61824	-1.0714	8.41003e-05	0.000788381
ENSG00000203585.4	13.0892	1.90581	8.42904e-05	0.000789989
ENSG00000277880.1	3.20101	3.77943	8.43941e-05	0.000790614
ENSG00000274026.2	10.0386	-1.37157	8.43818e-05	0.000790614
ENSG00000213186.8	215.528	1.14613	8.44441e-05	0.000790789
ENSG00000164919.11	1141.38	0.982004	8.44498e-05	0.000790789
ENSG00000253560.1	1.08706	-2.40762	8.44894e-05	0.000790987
ENSG00000143740.15	395.965	0.568912	8.45422e-05	0.000791308
ENSG00000130477.16	40.8605	1.92657	8.46863e-05	0.000792482
ENSG00000178163.8	495.674	1.19974	8.4777e-05	0.000793158
ENSG00000164867.11	87.0287	1.36749	8.49082e-05	0.000794038
ENSG00000170921.16	984.728	0.948291	8.48922e-05	0.000794038
ENSG00000278000.1	5.75078	-1.36327	8.51333e-05	0.000795969
ENSG00000280424.1	5.91571	-1.23869	8.51603e-05	0.000796046
ENSG00000247624.6	11.8602	-1.35743	8.54064e-05	0.000797539
ENSG00000113205.5	80.2252	1.96634	8.54133e-05	0.000797539
ENSG00000119408.17	582.758	0.800278	8.53629e-05	0.000797539
ENSG00000064102.15	450.111	0.786269	8.54086e-05	0.000797539
ENSG00000141968.8	122.456	1.31676	8.53713e-05	0.000797539
ENSG00000273156.2	17.7754	-1.16421	8.55426e-05	0.000798572
ENSG00000211638.2	5.50411	4.3197	8.58323e-05	0.000801102
ENSG00000229842.2	0.714511	-2.70423	8.59596e-05	0.000801834
ENSG00000168675.19	680.627	-1.22069	8.59671e-05	0.000801834
ENSG00000064545.15	245.445	0.742852	8.59578e-05	0.000801834
ENSG00000226666.1	69.0121	0.734794	8.63495e-05	0.000805225
ENSG00000286485.1	3.67829	-1.32889	8.65127e-05	0.000806571
ENSG00000065518.8	561.766	0.745673	8.70642e-05	0.000811535
ENSG00000163006.12	224.747	-0.755457	8.71456e-05	0.000812117
ENSG00000171421.13	134.307	0.859342	8.72466e-05	0.000812881
ENSG00000165816.13	351.357	-1.4563	8.73399e-05	0.000813573
ENSG00000288882.2	21.5623	2.54521	8.76157e-05	0.000815964
ENSG00000185432.12	485.983	-1.04225	8.76984e-05	0.000816556
ENSG00000167460.17	6519.16	0.708526	8.79506e-05	0.000818726
ENSG00000169241.19	482.15	0.931607	8.82331e-05	0.000821177
ENSG00000064313.13	1064.47	0.646276	8.82569e-05	0.00082122
ENSG00000162849.16	615.534	1.82533	8.84907e-05	0.000822761
ENSG00000132911.5	2.41089	3.85156	8.84738e-05	0.000822761
ENSG00000108958.4	115.716	0.700196	8.84984e-05	0.000822761
ENSG00000167723.15	16.4033	1.84922	8.84996e-05	0.000822761
ENSG00000163466.16	1930.09	0.549844	8.85505e-05	0.000822931
ENSG00000146701.12	1229.31	0.726768	8.85564e-05	0.000822931
ENSG00000146858.8	202.269	0.664059	8.87721e-05	0.000824756
ENSG00000173557.15	15.6112	-2.01043	8.88245e-05	0.000825064
ENSG00000050555.19	68.9173	2.00125	8.8987e-05	0.000826394
ENSG00000106460.19	1339.26	-0.701536	8.90122e-05	0.000826448
ENSG00000138231.14	243.941	0.610013	8.90795e-05	0.000826893
ENSG00000202111.1	2.65439	3.28883	8.93124e-05	0.000828335
ENSG00000145936.9	15.1838	-1.51829	8.93101e-05	0.000828335
ENSG00000187726.9	73.2508	-1.74164	8.92768e-05	0.000828335
ENSG00000134758.14	439.702	-0.816137	8.93096e-05	0.000828335
ENSG00000131148.9	189.456	0.632094	8.94758e-05	0.000829671
ENSG00000054116.12	508.997	0.658661	8.9631e-05	0.00083093
ENSG00000225216.6	25.9693	1.82158	8.97558e-05	0.000831747
ENSG00000091542.9	827.944	-0.536343	8.97581e-05	0.000831747
ENSG00000252213.1	180.476	1.63277	8.98353e-05	0.000831854
ENSG00000135424.19	348.008	1.41988	8.98476e-05	0.000831854
ENSG00000273674.6	2.46337	-1.78258	8.97979e-05	0.000831854
ENSG00000105197.11	470.111	0.861042	8.98373e-05	0.000831854
ENSG00000274276.6	24.7835	1.72785	9.00415e-05	0.000833469
ENSG00000289326.2	11.4512	1.63411	9.06369e-05	0.000838799
ENSG00000254185.1	10.6012	-2.58191	9.08353e-05	0.000840381
ENSG00000174485.16	785.694	-0.682412	9.08473e-05	0.000840381
ENSG00000129925.11	445.372	0.856467	9.09234e-05	0.000840904
ENSG00000243543.9	2.51462	-2.49282	9.09456e-05	0.000840927
ENSG00000284928.1	7.24004	2.82385	9.104e-05	0.000841618
ENSG00000138030.13	27.6571	1.24441	9.11099e-05	0.000842081
ENSG00000131873.7	677.783	0.900709	9.12897e-05	0.000843561
ENSG00000072062.16	497.043	0.721752	9.20172e-05	0.000850099
ENSG00000242372.9	623.448	0.789726	9.2039e-05	0.000850118
ENSG00000163364.12	96.6498	1.87849	9.21691e-05	0.000851135
ENSG00000146828.18	392.005	0.735768	9.2365e-05	0.00085276
ENSG00000135956.9	944.098	0.575557	9.26177e-05	0.000854539
ENSG00000198169.9	373.942	0.670622	9.26153e-05	0.000854539
ENSG00000101132.10	295.443	1.01587	9.26131e-05	0.000854539
ENSG00000090266.13	496.298	0.815634	9.26963e-05	0.000854895
ENSG00000152207.8	36.4226	-2.07553	9.26833e-05	0.000854895
ENSG00000008513.16	1207.97	1.14838	9.2735e-05	0.000855067
ENSG00000122882.11	442.152	0.507627	9.28603e-05	0.000855963
ENSG00000066117.15	622.437	0.618062	9.28722e-05	0.000855963
ENSG00000044524.11	57.0184	1.99455	9.29912e-05	0.000856874
ENSG00000101474.12	965.076	0.750549	9.31063e-05	0.00085775
ENSG00000161091.14	315.753	-0.802591	9.31547e-05	0.000858011
ENSG00000120686.12	681.451	-0.583611	9.32434e-05	0.000858643
ENSG00000089154.11	2341.82	0.543129	9.34339e-05	0.000860027
ENSG00000258884.3	3.29137	2.80767	9.34176e-05	0.000860027
ENSG00000143373.18	677.696	0.739446	9.39035e-05	0.000864163
ENSG00000135541.22	798.329	-0.865521	9.39389e-05	0.000864302
ENSG00000287937.1	4.15727	2.47448	9.41193e-05	0.000865776
ENSG00000162105.21	421.264	-1.36157	9.42278e-05	0.000866587
ENSG00000090382.7	488.427	1.90174	9.45592e-05	0.000869448
ENSG00000244437.1	67.5579	3.1108	9.46726e-05	0.000870303
ENSG00000136531.19	54.6429	2.23252	9.47567e-05	0.000870889
ENSG00000147606.9	151.929	2.25437	9.50242e-05	0.000872973
ENSG00000289074.2	13.2906	1.06954	9.50158e-05	0.000872973
ENSG00000175110.14	326.984	0.609446	9.50511e-05	0.000873032
ENSG00000173918.15	194.233	1.94533	9.51711e-05	0.000873946
ENSG00000285948.1	3.95189	2.16677	9.54079e-05	0.000875932
ENSG00000185668.8	1.66604	3.28572	9.55944e-05	0.000877456
ENSG00000163666.10	13.8662	1.19416	9.57502e-05	0.000878697
ENSG00000174899.13	23.8389	2.61644	9.57842e-05	0.000878821
ENSG00000242352.2	75.9341	0.893071	9.60536e-05	0.000881103
ENSG00000121957.15	249.356	1.0606	9.60886e-05	0.000881169
ENSG00000187758.8	14.0484	-1.6985	9.6102e-05	0.000881169
ENSG00000254388.1	7.40187	1.91636	9.61315e-05	0.00088125
ENSG00000122565.19	1835.81	0.702545	9.63148e-05	0.000882741
ENSG00000010361.14	195.284	-0.796963	9.65072e-05	0.000884315
ENSG00000130513.7	105.114	1.95895	9.68519e-05	0.000887093
ENSG00000174586.11	20.0699	-0.882657	9.68482e-05	0.000887093
ENSG00000261390.8	8.38843	-1.65618	9.70937e-05	0.000889117
ENSG00000197506.8	240.788	-1.77779	9.71973e-05	0.000889875
ENSG00000231752.8	52.4491	1.33982	9.7279e-05	0.000890432
ENSG00000262165.2	3.18101	-1.35926	9.74433e-05	0.000891745
ENSG00000232327.4	3.90094	-3.61618	9.74647e-05	0.00089175
ENSG00000234692.1	7.25098	-3.9186	9.75095e-05	0.000891969
ENSG00000249485.1	210.759	0.526243	9.76661e-05	0.00089321
ENSG00000196150.14	490.638	0.870056	9.77668e-05	0.00089375
ENSG00000253451.1	9.06481	4.35042	9.77669e-05	0.00089375
ENSG00000273032.3	20.4962	2.16251	9.80852e-05	0.000896467
ENSG00000182749.6	157.818	-0.935282	9.82273e-05	0.000897574
ENSG00000198700.10	1208.66	0.512444	9.83097e-05	0.000898134
ENSG00000131848.10	78.7617	-0.732044	9.83799e-05	0.000898584
ENSG00000204021.5	2.72262	4.03213	9.87166e-05	0.000901466
ENSG00000141569.12	256.456	0.732277	9.89372e-05	0.000903288
ENSG00000250066.1	0.646533	-3.25265	9.9011e-05	0.000903576
ENSG00000244266.1	1.36881	-1.86005	9.89905e-05	0.000903576
ENSG00000075673.12	8.93976	3.2801	9.92229e-05	0.000905317
ENSG00000115806.13	665.419	0.554656	9.93025e-05	0.000905462
ENSG00000126653.18	195.848	-0.68055	9.92896e-05	0.000905462
ENSG00000100346.18	11.2605	2.33728	9.92688e-05	0.000905462
ENSG00000265929.1	1.11269	-2.64271	9.95529e-05	0.000907359
ENSG00000168256.18	265.091	0.681087	9.95374e-05	0.000907359
ENSG00000087157.19	388.004	0.680535	9.96323e-05	0.000907889
ENSG00000196143.4	2.54018	3.44084	9.97837e-05	0.000909074
ENSG00000116783.15	3.14344	-1.98913	9.9905e-05	0.000909986
ENSG00000289623.2	3.50168	4.16568	0.0001	0.000911753
ENSG00000172331.12	166.674	0.793836	0.0001	0.000912608
ENSG00000138771.16	1433.96	-1.08544	0.0001	0.000912736
ENSG00000253554.7	3.93509	4.32256	0.0001	0.00091285
ENSG00000253973.3	3.91013	-1.80177	0.0001	0.000913223
ENSG00000153044.10	95.861	0.969351	0.0001	0.000916166
ENSG00000287292.1	7.17443	-2.07641	0.0001	0.000918222
ENSG00000171604.12	1256.66	1.01975	0.0001	0.000920934
ENSG00000211637.2	7.89985	4.32889	0.0001	0.000920934
ENSG00000166033.13	1227.78	1.60435	0.0001	0.000921157
ENSG00000254612.2	268.966	0.585375	0.0001	0.000922653
ENSG00000134278.16	252.255	1.13841	0.0001	0.000922653
ENSG00000196218.14	132.77	1.52226	0.0001	0.000923649
ENSG00000267400.1	0.727443	-4.13716	0.0001	0.000924746
ENSG00000166351.11	4.10555	4.38534	0.0001	0.000926285
ENSG00000132823.11	489.1	0.635952	0.0001	0.000929283
ENSG00000187763.3	1.44098	-2.53408	0.0001	0.000930189
ENSG00000213533.13	16.9991	-0.813314	0.0001	0.000930363
ENSG00000099364.18	264.317	0.771158	0.0001	0.000931746
ENSG00000166913.13	2795.16	0.546322	0.0001	0.000931789
ENSG00000236069.2	3.28586	3.33776	0.0001	0.000932817
ENSG00000246366.7	23.3843	1.20181	0.0001	0.000932817
ENSG00000281398.4	191.057	1.20072	0.0001	0.00093504
ENSG00000126351.13	490.779	-0.957685	0.0001	0.000937113
ENSG00000203635.2	48.155	2.14948	0.0001	0.000937439
ENSG00000234394.8	1.34551	-3.79083	0.0001	0.000938262
ENSG00000170469.11	38.6302	-0.885137	0.0001	0.000939157
ENSG00000237950.3	11.3558	-1.0702	0.0001	0.000942347
ENSG00000230510.9	16.209	-1.01586	0.0001	0.000942347
ENSG00000143434.17	103.093	1.26276	0.0001	0.00094282
ENSG00000120659.16	5.91342	3.06584	0.0001	0.000943151
ENSG00000064490.14	469.088	0.889375	0.0001	0.000943151
ENSG00000267192.1	1.27041	-1.54312	0.0001	0.00094526
ENSG00000038382.22	2226.34	0.66683	0.0001	0.000946911
ENSG00000272592.1	0.494773	-2.83362	0.0001	0.00094716
ENSG00000273791.1	4.73074	2.14062	0.0001	0.00094716
ENSG00000256084.1	5.00203	3.14079	0.0001	0.000948105
ENSG00000204371.12	750.594	0.754442	0.00011	0.000949516
ENSG00000225793.5	28.5221	-1.06666	0.00011	0.000951245
ENSG00000172915.20	469.614	-1.26477	0.00011	0.000951245
ENSG00000214222.2	7.73277	2.42142	0.00011	0.000951245
ENSG00000188042.8	1372.76	1.31065	0.00011	0.000952521
ENSG00000287891.2	0.891816	-2.51686	0.00011	0.000952521
ENSG00000287877.1	1.46843	-4.21807	0.00011	0.000952521
ENSG00000118369.13	150.3	1.03186	0.00011	0.000952848
ENSG00000110315.7	485.843	-0.63657	0.00011	0.000954489
ENSG00000136244.12	44.5344	2.2102	0.00011	0.000954644
ENSG00000154529.15	38.0761	-2.21099	0.00011	0.000955581
ENSG00000132010.16	14.4312	-1.00674	0.00011	0.000957518
ENSG00000125877.13	382.35	0.690665	0.00011	0.000959288
ENSG00000275953.1	4.34652	3.53413	0.00011	0.000959939
ENSG00000164430.17	128.409	1.43723	0.00011	0.000960474
ENSG00000231160.12	101.289	-1.40336	0.00011	0.000960572
ENSG00000162227.8	113.302	0.607618	0.00011	0.000960761
ENSG00000198814.14	83.5032	-1.03509	0.00011	0.00096249
ENSG00000273999.1	0.849504	-2.47339	0.00011	0.000965513
ENSG00000248131.6	5.53748	5.30471	0.00011	0.000965877
ENSG00000130957.5	2.21026	3.27009	0.00011	0.000965877
ENSG00000100902.11	156.764	0.719936	0.00011	0.000965877
ENSG00000249931.5	10.2936	-1.48508	0.00011	0.000967554
ENSG00000259723.1	10.6084	1.97821	0.00011	0.000968297
ENSG00000068078.20	205.932	1.94449	0.00011	0.0009683
ENSG00000138095.20	4164.91	0.565604	0.00011	0.000968745
ENSG00000077264.16	142.397	-2.20405	0.00011	0.000970841
ENSG00000001629.10	1283.43	0.428791	0.00011	0.000973244
ENSG00000283051.1	0.842821	-2.19222	0.00011	0.00097408
ENSG00000110811.20	183.759	1.54722	0.00011	0.000975041
ENSG00000127334.11	1341.82	0.825254	0.00011	0.000976344
ENSG00000153107.13	857.267	0.517174	0.00011	0.000977015
ENSG00000232233.1	3.93243	2.97798	0.00011	0.000977015
ENSG00000147573.17	30.6802	-2.85864	0.00011	0.000977015
ENSG00000239920.2	12.2589	-1.22153	0.00011	0.000977015
ENSG00000160741.17	277.965	0.494481	0.00011	0.00097728
ENSG00000274893.1	0.949089	-1.9319	0.00011	0.000979338
ENSG00000286191.1	5.32932	2.91254	0.00011	0.000980703
ENSG00000143365.20	269.686	-1.60131	0.00011	0.000982622
ENSG00000187747.2	3.53229	-1.95368	0.00011	0.000982622
ENSG00000263790.1	2.73744	-1.65941	0.00011	0.000982738
ENSG00000121775.18	106.673	0.642961	0.00011	0.000982905
ENSG00000287875.1	4.13723	-1.32884	0.00011	0.000985648
ENSG00000246174.10	38.4961	1.30062	0.00011	0.000986082
ENSG00000162779.22	13.2405	-1.41332	0.00011	0.000991664
ENSG00000273402.1	8.7327	-1.46004	0.00011	0.000992428
ENSG00000122548.5	8.04091	-2.3471	0.00011	0.000994438
ENSG00000006210.7	267.102	1.52813	0.00011	0.000995948
ENSG00000230116.1	3.87988	-1.868	0.00011	0.000996297
ENSG00000228247.1	2.77514	-2.08601	0.00011	0.000996831
ENSG00000113448.20	739.118	-1.22205	0.00011	0.000997674
ENSG00000112078.14	1087.4	0.683895	0.00011	0.000997683
ENSG00000161036.13	210.626	-0.720578	0.00011	0.000997683
ENSG00000165609.13	467.805	0.698573	0.00011	0.000998943
ENSG00000165271.17	547.076	0.556088	0.00011	0.00100163
ENSG00000256968.1	90.0212	0.872134	0.00011	0.00100347
ENSG00000148339.13	337.192	-1.17612	0.00011	0.00100347
ENSG00000275236.1	5.61066	-1.56557	0.00011	0.00100347
ENSG00000072133.12	166.593	-1.55651	0.00011	0.00100369
ENSG00000213483.4	4.76556	2.61641	0.00011	0.00100535
ENSG00000118507.18	123.961	-1.01669	0.00011	0.00101009
ENSG00000108094.17	660.6	0.557737	0.00011	0.00101029
ENSG00000289480.1	16.5298	-1.26899	0.00011	0.00101358
ENSG00000100350.16	282.919	0.872248	0.00011	0.00101413
ENSG00000203872.7	56.2319	-1.0935	0.00011	0.00101693
ENSG00000118113.12	3.20664	3.3092	0.00011	0.00101761
ENSG00000179271.3	343.213	0.943393	0.00011	0.00101766
ENSG00000231621.3	14.2826	-2.4961	0.00011	0.00101817
ENSG00000078487.18	48.4028	-0.868004	0.00011	0.00101954
ENSG00000147874.11	494.176	0.734362	0.00011	0.00101954
ENSG00000183826.18	477.081	-0.627029	0.00011	0.00101957
ENSG00000127663.15	487.913	-0.694155	0.00011	0.00102065
ENSG00000171551.12	37.2792	2.45678	0.00012	0.00103206
ENSG00000083097.15	644.424	-0.65202	0.00012	0.00103259
ENSG00000236393.2	7.90241	4.07346	0.00012	0.00103294
ENSG00000166946.14	473.148	-0.731854	0.00012	0.00103413
ENSG00000243236.7	9.51762	3.66507	0.00012	0.00103488
ENSG00000288918.1	4.14987	-2.72476	0.00012	0.00103612
ENSG00000158864.13	801.984	0.572752	0.00012	0.00103892
ENSG00000196660.12	7.29355	2.94111	0.00012	0.00103892
ENSG00000109339.24	282.991	-1.73856	0.00012	0.00104247
ENSG00000197670.6	77.6557	1.07854	0.00012	0.00104281
ENSG00000233589.1	3.62096	2.43586	0.00012	0.00104288
ENSG00000232380.1	35.026	0.771154	0.00012	0.00104505
ENSG00000110107.9	785.598	0.560896	0.00012	0.00104547
ENSG00000222041.13	190.34	1.09712	0.00012	0.00104683
ENSG00000286272.1	1.29161	3.21555	0.00012	0.00104683
ENSG00000138413.14	1379.95	0.918451	0.00012	0.0010491
ENSG00000147789.16	378.827	0.773116	0.00012	0.0010491
ENSG00000090615.16	1584.52	0.554147	0.00012	0.00105032
ENSG00000261757.1	3.09085	-2.55053	0.00012	0.00105117
ENSG00000287348.1	7.74988	-1.35064	0.00012	0.00105121
ENSG00000234828.9	2.75673	3.54184	0.00012	0.00105121
ENSG00000168439.17	1399.94	0.673472	0.00012	0.00105637
ENSG00000158683.10	42.2749	1.69624	0.00012	0.00105798
ENSG00000136560.14	786.266	-0.728164	0.00012	0.00105886
ENSG00000289194.1	46.0011	0.988432	0.00012	0.00105886
ENSG00000284633.2	4.62281	-1.48158	0.00012	0.00106139
ENSG00000101493.11	611.661	-1.12755	0.00012	0.00106286
ENSG00000172409.7	133.96	0.629845	0.00012	0.00106297
ENSG00000132436.12	268.785	0.649919	0.00012	0.00106744
ENSG00000261879.9	32.6784	-1.0625	0.00012	0.00107058
ENSG00000167641.11	26.9966	1.65642	0.00012	0.00107181
ENSG00000124243.19	77.6575	0.971534	0.00012	0.00107181
ENSG00000146386.8	168.709	1.07278	0.00012	0.00107216
ENSG00000168405.18	263.441	-1.6735	0.00012	0.00107225
ENSG00000116299.17	710.401	-2.63026	0.00012	0.00107313
ENSG00000253400.1	4.14515	3.67394	0.00012	0.00107313
ENSG00000267002.4	190.242	-0.775603	0.00012	0.00107313
ENSG00000168530.16	1.10604	-3.71741	0.00012	0.00107421
ENSG00000133863.9	83.5531	2.6116	0.00012	0.00107463
ENSG00000188707.7	231.31	0.944836	0.00012	0.00107528
ENSG00000163961.4	534.656	0.593159	0.00012	0.00107759
ENSG00000155893.13	229.565	0.688937	0.00012	0.00108057
ENSG00000289878.1	2.1763	-1.77495	0.00012	0.00108072
ENSG00000288075.1	75.542	-1.50637	0.00012	0.0010817
ENSG00000274719.1	3.02077	-2.86778	0.00012	0.00108188
ENSG00000268696.3	6.21792	3.30123	0.00012	0.00108327
ENSG00000169548.3	4.26083	3.52993	0.00012	0.00108327
ENSG00000086205.18	87.1932	-1.52368	0.00012	0.0010838
ENSG00000171316.14	1863.54	0.953014	0.00012	0.00108435
ENSG00000287201.1	21.1516	1.21941	0.00012	0.00108677
ENSG00000207233.1	112.41	-1.12585	0.00012	0.00108677
ENSG00000237111.1	5.11265	4.45587	0.00012	0.0010924
ENSG00000184900.16	865.747	0.702447	0.00012	0.00109308
ENSG00000176236.6	7.72841	-1.20693	0.00012	0.00109412
ENSG00000224607.4	7.49739	4.01005	0.00012	0.00109639
ENSG00000254427.3	7.44037	-1.39546	0.00012	0.00109821
ENSG00000142273.13	180.697	1.32113	0.00012	0.00109821
ENSG00000231201.1	21.9734	-1.20779	0.00012	0.00109923
ENSG00000137440.5	32.2563	2.59553	0.00013	0.00109926
ENSG00000181773.7	8.23672	1.77033	0.00013	0.00110017
ENSG00000224843.8	81.2026	-1.20814	0.00013	0.00110017
ENSG00000101407.13	537.631	0.645486	0.00013	0.00110017
ENSG00000170965.10	10.6989	3.46608	0.00013	0.00110041
ENSG00000005469.12	194.541	-0.77051	0.00013	0.00110046
ENSG00000108799.13	457.55	-0.739409	0.00013	0.00110705
ENSG00000114790.13	116.946	-1.06822	0.00013	0.00110748
ENSG00000180071.21	106.512	-2.25008	0.00013	0.00110748
ENSG00000257556.4	28.3862	-1.09287	0.00013	0.00110748
ENSG00000101337.16	1345.98	0.63284	0.00013	0.00110771
ENSG00000150337.14	62.7122	1.49497	0.00013	0.0011087
ENSG00000244052.1	11.4146	-1.07327	0.00013	0.00111027
ENSG00000231049.2	14.3373	-1.59498	0.00013	0.00111345
ENSG00000224023.10	8.5457	-1.21786	0.00013	0.00111437
ENSG00000234289.6	18.7199	1.44697	0.00013	0.00111437
ENSG00000237757.2	13.294	-1.14219	0.00013	0.00111528
ENSG00000286940.1	19.3659	1.539	0.00013	0.00111593
ENSG00000112164.6	16.4233	2.63247	0.00013	0.00111593
ENSG00000249456.1	5.02044	2.18846	0.00013	0.001119
ENSG00000259261.2	3.803	4.75637	0.00013	0.001119
ENSG00000196782.13	341.842	-0.882273	0.00013	0.00112106
ENSG00000278095.1	5.71221	2.60919	0.00013	0.00112197
ENSG00000125124.14	350.451	-0.653201	0.00013	0.00112321
ENSG00000279324.1	3.6802	-2.20233	0.00013	0.0011255
ENSG00000156502.14	347.369	0.546131	0.00013	0.0011256
ENSG00000237352.6	14.1111	-1.39526	0.00013	0.0011267
ENSG00000201012.1	1.92275	-1.61875	0.00013	0.00112716
ENSG00000254750.1	3.24352	3.3164	0.00013	0.00112716
ENSG00000249863.2	15.2771	-0.931807	0.00013	0.00112828
ENSG00000229618.3	49.4751	3.12466	0.00013	0.0011289
ENSG00000228213.5	5.2428	-2.39941	0.00013	0.00112967
ENSG00000249494.6	6.91587	-1.68131	0.00013	0.00113142
ENSG00000144231.11	443.218	0.432564	0.00013	0.00113517
ENSG00000249072.1	226.019	-1.23993	0.00013	0.00113655
ENSG00000187952.9	49.6246	1.00189	0.00013	0.00113718
ENSG00000035141.8	425.444	0.62038	0.00013	0.00113718
ENSG00000287355.1	22.6664	-1.21317	0.00013	0.00113897
ENSG00000245317.2	16.9488	-0.914147	0.00013	0.0011402
ENSG00000163735.7	26.5699	2.62918	0.00013	0.001141
ENSG00000222047.9	4.2403	2.33351	0.00013	0.00114197
ENSG00000237512.7	50.042	1.86161	0.00013	0.0011448
ENSG00000133316.16	255.823	0.592614	0.00013	0.00114629
ENSG00000272096.2	0.763559	-2.66679	0.00013	0.00114715
ENSG00000145388.15	319.873	-0.514529	0.00013	0.00114715
ENSG00000223612.3	88.5966	0.717166	0.00013	0.0011494
ENSG00000130305.17	211.326	0.726097	0.00013	0.00115326
ENSG00000266904.8	32.7875	-0.896376	0.00013	0.00115326
ENSG00000248553.1	4.19132	-1.79381	0.00013	0.00115421
ENSG00000265745.2	1.49699	2.91226	0.00013	0.00115421
ENSG00000062038.15	763.244	1.20662	0.00013	0.00115421
ENSG00000155961.5	40.5015	1.21321	0.00013	0.00115421
ENSG00000175305.18	69.0501	1.1161	0.00013	0.00115468
ENSG00000169992.10	211.207	1.11527	0.00013	0.00115619
ENSG00000259701.1	1.65546	3.54134	0.00013	0.00115699
ENSG00000224584.2	2.1288	2.92717	0.00013	0.00116317
ENSG00000150593.18	1226.49	-0.731973	0.00013	0.00116383
ENSG00000152455.16	217.735	0.720939	0.00013	0.00116534
ENSG00000236683.3	26.3917	1.16512	0.00013	0.00116562
ENSG00000183688.4	125.253	1.45353	0.00013	0.00116797
ENSG00000166959.8	126.658	-3.66883	0.00013	0.00117165
ENSG00000163605.15	1428.18	-0.643213	0.00014	0.0011733
ENSG00000141574.8	150.487	1.69204	0.00014	0.00117407
ENSG00000238000.1	35.2855	1.00113	0.00014	0.0011752
ENSG00000244167.1	2.27737	-2.38027	0.00014	0.0011752
ENSG00000138175.9	219.781	-0.700062	0.00014	0.00117811
ENSG00000214942.6	20.3767	3.55129	0.00014	0.00118267
ENSG00000136141.15	385.608	-0.733177	0.00014	0.0011851
ENSG00000157216.16	444.329	0.694213	0.00014	0.00118512
ENSG00000127837.10	1038.42	0.574129	0.00014	0.00118548
ENSG00000263684.2	1.17165	-3.9357	0.00014	0.00118548
ENSG00000100297.16	529.652	0.811586	0.00014	0.00119017
ENSG00000224707.1	11.821	1.41826	0.00014	0.00119396
ENSG00000153774.9	263.683	-0.651647	0.00014	0.00119396
ENSG00000173714.8	16.8818	3.59755	0.00014	0.00119481
ENSG00000167889.13	23.3557	2.56581	0.00014	0.00119615
ENSG00000115541.11	298.358	0.95565	0.00014	0.00119667
ENSG00000165113.13	106.463	-0.833739	0.00014	0.00119667
ENSG00000286786.1	40.4052	-1.05681	0.00014	0.00119688
ENSG00000127311.10	207.552	0.824737	0.00014	0.00120075
ENSG00000261584.1	9.60907	-1.40922	0.00014	0.00120328
ENSG00000227694.1	1.54688	-1.54391	0.00014	0.00120349
ENSG00000226235.1	24.996	1.96662	0.00014	0.0012048
ENSG00000183476.13	3.2036	2.06519	0.00014	0.0012083
ENSG00000227745.1	3.65551	-2.38838	0.00014	0.00120894
ENSG00000152931.9	198.41	-1.80312	0.00014	0.00121168
ENSG00000164007.11	10.0924	2.91506	0.00014	0.00121358
ENSG00000157680.16	43.514	1.6124	0.00014	0.00121859
ENSG00000183665.5	291.451	0.813884	0.00014	0.00122465
ENSG00000214904.5	0.901902	-2.11001	0.00014	0.00122676
ENSG00000187688.15	84.7681	1.23359	0.00014	0.0012292
ENSG00000136986.10	1042.69	0.737498	0.00014	0.00123194
ENSG00000111321.11	719.734	0.791847	0.00014	0.00123297
ENSG00000263426.2	301.127	2.7258	0.00014	0.00123613
ENSG00000174173.7	367.744	0.762436	0.00014	0.00123671
ENSG00000242524.1	1.47044	-4.13114	0.00014	0.00123815
ENSG00000225698.4	6.76446	3.61377	0.00014	0.00124251
ENSG00000018408.15	1177.11	0.836881	0.00014	0.00124315
ENSG00000205913.7	36.9885	-0.98009	0.00014	0.00124431
ENSG00000138071.15	2494.53	0.5883	0.00014	0.00124484
ENSG00000237478.2	1.91239	-2.57844	0.00014	0.00124522
ENSG00000204348.10	134.099	0.610896	0.00014	0.00124608
ENSG00000160213.9	484.512	0.734001	0.00014	0.00124608
ENSG00000227850.1	36.7925	0.702979	0.00014	0.00124637
ENSG00000248099.4	7.59615	2.19638	0.00014	0.00124676
ENSG00000233217.2	7.72596	2.24986	0.00015	0.00124826
ENSG00000146049.2	14.013	1.81058	0.00015	0.00124902
ENSG00000115275.15	659.611	0.581044	0.00015	0.00124969
ENSG00000249633.1	2.70868	-1.84283	0.00015	0.00125086
ENSG00000254895.2	3.99107	-1.41479	0.00015	0.00125086
ENSG00000241735.2	1.4179	-1.68963	0.00015	0.00125852
ENSG00000101109.13	861.424	0.493893	0.00015	0.00125975
ENSG00000215887.5	4.12787	-2.20742	0.00015	0.00126093
ENSG00000163993.7	13.8631	2.66901	0.00015	0.00126112
ENSG00000286546.1	508.506	2.73524	0.00015	0.00126112
ENSG00000249835.2	21.2582	2.50303	0.00015	0.00126242
ENSG00000198483.13	25.5017	-1.9292	0.00015	0.00126504
ENSG00000233651.2	2.48859	-1.66807	0.00015	0.00126539
ENSG00000103187.8	383.91	1.0577	0.00015	0.00126546
ENSG00000224717.1	5.40947	3.42318	0.00015	0.00126617
ENSG00000140104.14	215.454	-0.79376	0.00015	0.00127416
ENSG00000254851.1	35.2773	1.04655	0.00015	0.00127498
ENSG00000288845.1	2.53133	-1.79108	0.00015	0.00127688
ENSG00000258903.2	0.940294	-4.1461	0.00015	0.00127776
ENSG00000287003.1	0.67686	-3.56272	0.00015	0.00128213
ENSG00000137261.15	42.6713	-2.05188	0.00015	0.0012831
ENSG00000274520.1	2.83298	4.34782	0.00015	0.00128328
ENSG00000287195.1	56.5257	1.40867	0.00015	0.00128374
ENSG00000237186.1	3.53076	-1.72195	0.00015	0.001284
ENSG00000203797.12	35.7298	-1.38082	0.00015	0.001284
ENSG00000161618.10	233.036	0.780403	0.00015	0.00128437
ENSG00000196569.14	849.921	-1.99875	0.00015	0.00128821
ENSG00000149294.17	485.56	1.92085	0.00015	0.00129107
ENSG00000101916.12	79.4495	1.52973	0.00015	0.00129143
ENSG00000165935.10	6.33389	2.03636	0.00015	0.00129412
ENSG00000260657.2	1.36534	-1.76781	0.00015	0.00129434
ENSG00000172939.9	803.125	0.532107	0.00015	0.00129488
ENSG00000245025.3	34.0825	-1.26712	0.00015	0.00129561
ENSG00000131398.15	172.829	-1.53315	0.00015	0.00129587
ENSG00000092009.10	4.93539	-1.55932	0.00015	0.00129915
ENSG00000010282.15	4.69384	-2.72624	0.00015	0.00129939
ENSG00000160124.9	116.015	0.697138	0.00015	0.00129939
ENSG00000099889.14	201.994	0.831039	0.00015	0.00129939
ENSG00000011478.13	99.3452	0.637679	0.00015	0.00130022
ENSG00000251011.6	12.996	1.96312	0.00015	0.00130124
ENSG00000227292.1	2.83881	3.36313	0.00015	0.00130287
ENSG00000259075.6	4.39264	-1.07501	0.00015	0.00130407
ENSG00000289515.2	9.48457	-1.02868	0.00015	0.00130437
ENSG00000150457.9	330.472	0.975889	0.00015	0.00130752
ENSG00000237324.3	3.31266	-2.18123	0.00015	0.00130847
ENSG00000172014.13	8.93298	-2.11324	0.00015	0.00130982
ENSG00000113211.6	38.1385	1.71467	0.00015	0.00131131
ENSG00000133048.13	1556.83	1.82423	0.00015	0.00131443
ENSG00000144821.11	20.3994	-1.62037	0.00015	0.00131611
ENSG00000227057.10	431.883	0.637988	0.00015	0.00131649
ENSG00000087460.29	6781.41	0.638381	0.00015	0.00131649
ENSG00000179930.6	10.613	2.03791	0.00015	0.0013165
ENSG00000252854.1	0.864246	-3.05971	0.00015	0.0013166
ENSG00000151640.13	27.2183	1.63273	0.00015	0.00131768
ENSG00000178631.7	25.9787	-0.958241	0.00016	0.00132227
ENSG00000222922.1	0.828662	-3.01564	0.00016	0.00132357
ENSG00000165887.12	15.1265	2.36635	0.00016	0.00132358
ENSG00000280159.1	1.92804	2.7736	0.00016	0.00132672
ENSG00000215297.3	4.06311	-1.39029	0.00016	0.00132672
ENSG00000170248.15	2039.25	-0.457042	0.00016	0.00132926
ENSG00000051523.12	1323.62	1.10353	0.00016	0.00133139
ENSG00000134755.18	2165.2	1.45672	0.00016	0.00133139
ENSG00000110074.12	273.927	0.732715	0.00016	0.00133737
ENSG00000115649.16	417.442	0.622932	0.00016	0.00133776
ENSG00000273416.1	2.94799	2.24687	0.00016	0.00133938
ENSG00000272533.1	70.8449	-0.917836	0.00016	0.00134017
ENSG00000237158.1	2.9398	3.65082	0.00016	0.00134139
ENSG00000179041.4	150.764	0.764911	0.00016	0.00134301
ENSG00000279039.1	26.6815	1.78727	0.00016	0.00134301
ENSG00000260871.1	1.35275	-1.57611	0.00016	0.00134458
ENSG00000124641.16	168.478	0.705711	0.00016	0.00134458
ENSG00000166448.15	44.7684	1.86935	0.00016	0.00134979
ENSG00000147872.10	623.345	1.50668	0.00016	0.00135159
ENSG00000071564.18	486.733	0.710453	0.00016	0.00135391
ENSG00000287680.1	10.9691	-1.41406	0.00016	0.00135416
ENSG00000239223.3	6.41508	-1.27412	0.00016	0.00135418
ENSG00000196092.14	10.1459	3.10008	0.00016	0.00135684
ENSG00000104635.15	1163.79	0.998986	0.00016	0.00135691
ENSG00000119686.10	55.2986	1.11442	0.00016	0.00135772
ENSG00000253093.1	3.06554	2.59642	0.00016	0.00135801
ENSG00000224414.1	13.8872	1.72903	0.00016	0.00135875
ENSG00000225492.6	119.412	1.47689	0.00016	0.00135923
ENSG00000237751.2	2.17059	2.98315	0.00016	0.00136135
ENSG00000153896.19	107.467	-0.714445	0.00016	0.00136555
ENSG00000123201.14	47.0384	2.0674	0.00016	0.00136825
ENSG00000011105.14	427.934	0.790553	0.00016	0.00137223
ENSG00000204044.6	1.59092	2.98252	0.00016	0.00137223
ENSG00000120498.14	4.44056	2.48428	0.00016	0.00137238
ENSG00000238837.3	0.684906	-3.75488	0.00016	0.00137249
ENSG00000176953.13	356.024	0.526492	0.00016	0.00137249
ENSG00000267500.1	14.2754	1.48742	0.00016	0.00137349
ENSG00000234497.5	6.82491	-3.57088	0.00016	0.00137363
ENSG00000148734.8	132.628	1.9275	0.00016	0.00137363
ENSG00000109854.14	183.848	0.99313	0.00016	0.00137363
ENSG00000196911.12	398.641	-0.850361	0.00016	0.00137731
ENSG00000236276.2	4.32015	-2.50129	0.00016	0.00137731
ENSG00000284024.4	289.723	0.612993	0.00016	0.00138041
ENSG00000120705.13	1342.18	0.538251	0.00016	0.00138266
ENSG00000251418.2	0.639266	-1.9692	0.00016	0.00138308
ENSG00000172315.6	247.958	0.638821	0.00016	0.00138822
ENSG00000168243.11	57.6692	2.37431	0.00017	0.00139287
ENSG00000255650.6	3.68041	2.37408	0.00017	0.00139328
ENSG00000240864.3	22.2071	3.62245	0.00017	0.00139394
ENSG00000153094.24	459.204	0.680558	0.00017	0.00139476
ENSG00000122417.16	825.842	-0.76998	0.00017	0.00139753
ENSG00000213170.3	3.83298	3.78063	0.00017	0.00139753
ENSG00000240671.4	3.91049	4.31379	0.00017	0.00139949
ENSG00000009694.14	133.619	-2.29363	0.00017	0.00140167
ENSG00000113594.10	1788.48	-0.979888	0.00017	0.00140249
ENSG00000230737.1	3.91221	3.16109	0.00017	0.00140259
ENSG00000171560.17	4.08021	-4.42683	0.00017	0.00140383
ENSG00000088320.4	17.3822	-1.61292	0.00017	0.00140521
ENSG00000249346.8	3.02958	-2.35717	0.00017	0.0014053
ENSG00000069122.19	254.471	1.31586	0.00017	0.00140585
ENSG00000214719.13	13.9004	-0.828255	0.00017	0.00140606
ENSG00000157916.20	779.592	0.547581	0.00017	0.00140939
ENSG00000271092.5	7.96492	-1.02331	0.00017	0.00141341
ENSG00000255429.1	4.95814	5.14566	0.00017	0.00141341
ENSG00000197785.14	195.667	0.701963	0.00017	0.00141602
ENSG00000172493.23	1738.95	-0.631353	0.00017	0.00141605
ENSG00000197063.11	231.836	0.792863	0.00017	0.0014179
ENSG00000198792.13	566.273	0.70476	0.00017	0.00141792
ENSG00000286990.1	8.19072	-1.57029	0.00017	0.00142136
ENSG00000228308.2	3.06386	2.77112	0.00017	0.00142179
ENSG00000204952.3	2.38839	3.06601	0.00017	0.00142398
ENSG00000105737.10	134.801	1.77861	0.00017	0.001424
ENSG00000286739.2	1.98763	-2.54906	0.00017	0.00142401
ENSG00000164924.18	6769.46	0.686362	0.00017	0.00142468
ENSG00000178732.6	4.0494	-1.68004	0.00017	0.00142781
ENSG00000272168.10	244.447	1.71912	0.00017	0.00143067
ENSG00000163612.10	3.35575	-1.35012	0.00017	0.00143187
ENSG00000280739.5	100.28	-0.810818	0.00017	0.00143486
ENSG00000164620.9	11.9011	1.40501	0.00017	0.00144056
ENSG00000272583.2	2.17699	2.9479	0.00017	0.00144769
ENSG00000225362.10	5.02465	-2.02939	0.00017	0.00144864
ENSG00000278561.2	0.495701	-2.9218	0.00017	0.00145507
ENSG00000244480.1	7.91434	-1.19399	0.00017	0.00145583
ENSG00000267858.8	28.8384	-0.786448	0.00017	0.00145666
ENSG00000111850.11	167.629	-0.765498	0.00017	0.00145775
ENSG00000011143.19	194.402	-0.665284	0.00017	0.001458
ENSG00000105404.11	185.939	0.891829	0.00017	0.001458
ENSG00000197965.12	1425.71	0.548081	0.00017	0.00146038
ENSG00000273509.1	2.16576	-1.99205	0.00017	0.00146131
ENSG00000187714.7	3.59018	3.71261	0.00017	0.00146161
ENSG00000233461.6	28.4127	1.00502	0.00017	0.00146293
ENSG00000083838.17	76.6211	-0.585233	0.00017	0.00146293
ENSG00000177084.19	540.355	0.7436	0.00018	0.00146471
ENSG00000254933.1	1.70787	3.5865	0.00018	0.00146568
ENSG00000214359.3	14.7334	1.25301	0.00018	0.00146594
ENSG00000146243.14	222.429	-0.921374	0.00018	0.00146651
ENSG00000253114.2	5.13036	-2.34691	0.00018	0.00146651
ENSG00000104915.15	264.639	0.853711	0.00018	0.00146651
ENSG00000125878.7	9.72834	1.98144	0.00018	0.00146651
ENSG00000171864.5	7.65618	3.1941	0.00018	0.00146658
ENSG00000231711.2	42.3778	-1.03104	0.00018	0.00146959
ENSG00000188706.13	479.713	0.678548	0.00018	0.00147029
ENSG00000174939.11	62.286	1.53121	0.00018	0.0014725
ENSG00000229384.2	6.58441	-2.42776	0.00018	0.00147365
ENSG00000155070.8	1.81004	-1.86237	0.00018	0.00147575
ENSG00000182111.9	13.4519	5.62647	0.00018	0.0014764
ENSG00000267490.1	0.765094	-2.43954	0.00018	0.0014764
ENSG00000068028.18	153.279	0.690385	0.00018	0.00147802
ENSG00000237080.3	8.54283	-1.35098	0.00018	0.00147924
ENSG00000166523.8	16.9284	-1.72925	0.00018	0.00148242
ENSG00000255231.1	0.870066	-2.12544	0.00018	0.00148322
ENSG00000124491.16	542.511	1.69953	0.00018	0.00148352
ENSG00000147027.4	466.2	-1.38587	0.00018	0.00148571
ENSG00000164934.14	770.228	0.788258	0.00018	0.00148687
ENSG00000138758.12	1265.99	0.942938	0.00018	0.00149122
ENSG00000130433.8	16.9603	-3.08773	0.00018	0.00149372
ENSG00000155428.12	5.12904	-1.12494	0.00018	0.0014945
ENSG00000230109.1	2.16362	3.92278	0.00018	0.00149457
ENSG00000249348.2	60.6795	-0.711288	0.00018	0.0014971
ENSG00000233682.3	3.04557	3.23815	0.00018	0.00149883
ENSG00000243742.6	30.3184	1.37832	0.00018	0.00150064
ENSG00000279459.1	6.17086	-1.63124	0.00018	0.00150411
ENSG00000267724.1	18.7475	-1.11671	0.00018	0.00150685
ENSG00000237424.1	10.847	2.24233	0.00018	0.00150793
ENSG00000088756.13	151.373	1.41178	0.00018	0.00150902
ENSG00000167315.18	340.953	0.875385	0.00018	0.00151031
ENSG00000121671.12	404.652	-0.905278	0.00018	0.0015119
ENSG00000261611.6	0.673512	-2.0456	0.00018	0.00151965
ENSG00000282386.1	10.1751	1.12548	0.00018	0.00152309
ENSG00000077150.21	512.308	0.699566	0.00018	0.00152309
ENSG00000123384.14	7275.34	1.23408	0.00018	0.00152309
ENSG00000283052.1	14.6138	1.85257	0.00018	0.00152309
ENSG00000164896.21	514.554	0.647651	0.00018	0.00152693
ENSG00000237669.1	1.93654	-1.43677	0.00018	0.00152733
ENSG00000169032.11	347.972	0.555363	0.00018	0.00152801
ENSG00000204116.12	395.041	-0.693523	0.00018	0.00152805
ENSG00000213809.9	3.62387	-1.79627	0.00018	0.00153066
ENSG00000060982.15	4303.12	1.77031	0.00018	0.00153066
ENSG00000279407.1	30.7605	1.13584	0.00018	0.00153066
ENSG00000284664.1	3.95177	-1.39653	0.00018	0.0015323
ENSG00000129355.7	57.8475	1.26322	0.00019	0.00153456
ENSG00000104081.14	334.451	1.22563	0.00019	0.00153629
ENSG00000286167.1	2.77425	2.87115	0.00019	0.00153674
ENSG00000011332.22	13.3813	1.85297	0.00019	0.00153751
ENSG00000167759.13	35.6813	2.01462	0.00019	0.00153751
ENSG00000272211.1	45.9032	1.31511	0.00019	0.00153775
ENSG00000167792.13	1282.71	0.62972	0.00019	0.00153858
ENSG00000134020.8	3.19356	-2.06914	0.00019	0.0015405
ENSG00000203730.3	6.77629	-1.5881	0.00019	0.00154207
ENSG00000248780.1	7.24195	-1.11712	0.00019	0.00154391
ENSG00000155097.12	1150.84	0.672359	0.00019	0.00154391
ENSG00000201263.1	2.58164	4.18787	0.00019	0.00154653
ENSG00000270806.2	1.88703	-2.1646	0.00019	0.00154963
ENSG00000285836.1	10.8574	-1.16523	0.00019	0.00155011
ENSG00000265933.5	10.0286	3.86829	0.00019	0.0015539
ENSG00000101882.10	161.219	-0.566779	0.00019	0.001556
ENSG00000287008.1	3.74903	4.74215	0.00019	0.00155645
ENSG00000151790.9	55.9813	2.03423	0.00019	0.00155678
ENSG00000237307.2	25.5162	-1.21097	0.00019	0.00155803
ENSG00000152292.18	4.98637	2.7882	0.00019	0.0015582
ENSG00000256940.4	3.04105	2.18164	0.00019	0.00156107
ENSG00000162078.12	12.0051	-1.73313	0.00019	0.00156181
ENSG00000111445.14	247.552	0.65247	0.00019	0.00156216
ENSG00000272824.1	2.98009	-1.39622	0.00019	0.00156289
ENSG00000257139.1	3.68919	-1.75126	0.00019	0.00156483
ENSG00000234770.1	3.4574	-1.81616	0.00019	0.0015716
ENSG00000257859.2	4.33705	2.13391	0.00019	0.00157229
ENSG00000171456.21	1641.3	0.512407	0.00019	0.00157298
ENSG00000224003.1	27.7877	-1.22595	0.00019	0.00157314
ENSG00000124574.15	287.748	0.570232	0.00019	0.00157414
ENSG00000170142.12	391.811	0.527497	0.00019	0.00158043
ENSG00000249017.1	1.86785	3.47783	0.00019	0.00158043
ENSG00000242861.1	20.0174	-0.967052	0.00019	0.00158137
ENSG00000271918.2	13.1886	-0.893853	0.00019	0.00158137
ENSG00000107951.15	460.736	0.522152	0.00019	0.00158137
ENSG00000227120.1	8.95452	2.57307	0.00019	0.00158659
ENSG00000238391.1	2.07419	2.90279	0.00019	0.00158659
ENSG00000186187.12	196.853	0.712377	0.00019	0.00158659
ENSG00000137309.20	1367.27	1.10382	0.00019	0.00158717
ENSG00000200243.1	8.65627	-1.19187	0.00019	0.00158754
ENSG00000204351.13	605.717	0.57003	0.00019	0.00158754
ENSG00000162736.18	1175.5	0.536447	0.00019	0.00158762
ENSG00000273258.1	1.99973	-1.86239	0.00019	0.00159432
ENSG00000103528.17	116.885	1.18965	0.00019	0.00159731
ENSG00000254996.5	38.8146	-0.862163	0.0002	0.00160502
ENSG00000282381.2	2.1724	3.21947	0.0002	0.00160757
[truncated: 1,383 more rows]
